# Supplementary material for: Heterologous co-expression of a yeast diacylglycerol acyltransferase (ScDGA1) and a plant oleosin (AtOLEO3) as an efficient tool for enhancing triacylglycerol accumulation in the marine diatom Phaeodactylum tricornutum
Source: Biotechnol Biofuels. 2017 Jul 17;10:187. doi: 10.1186/s13068-017-0874-1 (PMC5514505; doi:10.1186/s13068-017-0874-1)
Supplement: Supplementary file 14 — Additional file 14. Raw data used to generate the figures. Data used to generate Fig. 1 and Additional file 2: Figure S2 is presented under tab, ScDGA1. Raw data for Fig. 2 and Additional file 4: Figure S4 is presented under tab, AtOLEO3. Raw data for Fig. 3 and Additional file 6: Figure S6 is presented under tab, ScDGA1 + AtOLEO3. Raw data for Fig. 4 is presented under tab LD morphology. Raw data for Fig. 5 is presented under tab, ScDGA1 + AtOLEO3 N deplete. Raw data for Fig. 6 is presented under tab ScDGA1 + AtOLEO3 NR promoter. Raw data for Additional file 7: Figure S7 is presented under tab, TAG molecular species. Raw data for Additional file 8: Figure S8 is presented under tab Acyl-CoA pool. [file 13068_2017_874_MOESM14_ESM.xlsx]

## Sheet: ScDGA1
	line
Labelling of lines	25	Pt4D1.4
	30	Pt4D1.3
	45	Pt4D1.2
	53	Pt4D1.1
SUMMARY FROM GROWTH PROFILES	Cell concentration (Cell no/ml)
		fcpA::ScDGA1							Chlorophyll a (mg/l)		fcpA::ScDGA1
	Days	25	30	45	53	wt	ev			Days	25	30	45	53	wt	ev
	0	1.00346e+07	1.00704e+07	1.00267e+07	8.92833e+06	1.00408e+07	10162500
	3	20046875	29937500	26843750	14187500	26171875	1.87734e+07			3	13.8302	29.6514	15.8397	11.9638	19.9981	11.9759
	7	42687500	52734375	49390625	29875000	53859375	31718750			7	29.1081	54.6724	36.3069	16.3866	36.0012	23.6799
	10	66062500	75187500	76000000	31562500	70000000	79687500			10	37.2164	60.086	42.3487	23.0057	47.8083	28.7442
	14	7.53828e+07	8.28984e+07	77421875	4.15234e+07	72953125	77187500			14	39.5303	60.525	38.4437	25.385	40.743	28.6836
	17	87812500	9.42891e+07	99734375	49796875	59375000	7.04766e+07			17	37.5438	58.0874	37.5706	25.5354	38.5625	27.2599
	20	92671875	99843750	80906250	56500000	57031250	51000000			20	38.6353	56.6807	34.5703	29.3337	37.7839	30.5076
SUMMARY FROM GC DATA
avg from two independent studies	Total lipids µg/mg (dry weight)
		fcpA::ScDGA1						TAG µg/mg (dry weight)			fcpA::ScDGA1
	Days	25	30	45	53	wt	ev			Days	25	30	45	53	wt	ev
	0	97.4315	76.5159	67.241	56.085	79.6879	81.3146			0	77.9021	53.2316	45.1848	49.2625	51.6635	59.5628
	3	66.5064	72.3286	69.0249	69.955	81.9869	69.5523			3	49.6111	42.7686	51.4658	53.5592	58.3943	60.0897
	7	128.287	135.615	148.097	178.321	88.1454	107.528			7	95.3057	104.987	98.4023	132.957	57.6002	82.8244
	10	98.3999	142.152	95.593	114.549	94.9962	112.309			10	76.8319	85.3119	112.119	85.0737	73.3855	100.655
	14	130.243	135.539	131.878	143.991	124.198	134.369			14	117.655	129.443	116.612	110.715	101.856	105.512
	17	111.397	132.451	107.373	156.99	127.826	99.477			17	107.068	124.393	98.8702	86.0216	118.035	106.927
	21	135.942	126.279	116.626	146.393	153.527	148.999			21	124.175	145.808	124.592	108.175	150.304	150.296
	fold increase	1.4554	1.53854	1.68014	2.02303						1.65461	1.82268	1.70837	2.30827
	Total lipids
GC DATA																										TAG
Independent study 1	Day	sample name	14:0	16:0	16:1	16:2 (6,9Z)	16:2 (9,12Z)	16:3	16:4	18:0	18:1(9Z)	18:1 (11Z)	18:2 (9,12Z)	18:3 (6,9,12Z)	18:4	20:5	24:0	22:6	24:1	total						Day	Sample name	14:0	16:0	16:1	16:2 (6,9Z)	16:2 (9,12Z)	16:3	16:4	18:0	18:1(9Z)	18:1 (11Z)	18:4	20:5	total
Int std for Total lipids: TAG-tri 15:0 50µg	0	25	7.47639	41.0136	53.2689	1.14843	4.65773	1.52869	4.25723	0.857566	0.712447	2.52725	1.02187	0	0.742132	13.939	1.18433	0	1.3404	135.676						0	25	3.20157	33.3129	46.8653	0.729243	2.23382	0.299618	1.19882	0.984306	0.571946	2.00971	0.807389	6.88535	99.1
	0	30	6.32744	31.2275	47.7936	0.905322	3.42788	1.08114	3.7032	1.08642	0.775522	1.46205	0.975957	0	0.522612	12.4105	1.25152	0.856124	1.00556	114.812						0	30	2.87343	23.7798	42.4582	0.547215	1.60001	0	0.893879	0.768829	0.472889	1.00663	0	5.0522	79.4531
	0	45	4.95904	22.8794	32.8919	0.75464	3.83	1.19368	2.29024	0.775007	0.525024	1.70633	0.741502	0	0.439129	10.4711	1.02836	1.25593	0	85.7413						0	45	1.73505	16.3842	27.2849	0.462181	1.58923	0	0.503922	0.4721	0.281201	0.640307	0.403998	4.16389	53.921
	0	EV	6.58953	39.0245	46.1583	0.571966	2.82309	0.769512	2.85945	1.5713	0.81092	3.24848	1.13834	0.456316	0.890263	9.5965	1.54024	0.649697	0.595951	119.294						0	EV	3.14056	32.0871	45.9984	0	1.58644	0	0	1.08065	0.61806	1.50704	1.03471	5.48518	92.5382
Int std for TAGs: TAG-tri 15:0 50µg	0	WT	6.58432	32.673	37.0999	0.851677	3.33671	0.306325	2.77837	1.63326	0.981203	4.30983	0.710821	0	0.647119	9.67997	1.30765	1.22407	0.859769	104.984						0	WT	2.84308	24.5836	32.906	0.551873	1.71356	0.262945	0.696306	0.935593	0.685613	1.17931	0.811767	4.86777	72.0374
	3	25	5.73848	29.5769	38.0398	0.99698	3.21856	0.339893	3.38573	0.563699	1.7831	0.353006	0.576199	0	0.569491	8.98131	1.31611	1.12549	0.870008	97.4347						3	25	2.14096	21.9006	34.9483	0.578055	1.42	0	0	0	0	1.34384	0	2.64451	64.9763
	3	30	5.89631	24.1832	37.1018	1.14238	3.73116	1.50485	4.59441	0.729155	0.642628	1.2686	0.802144	0	0.478922	12.1786	0.903912	1.00971	0	96.1678						3	30	1.77001	14.9247	26.8495	0.498845	1.0327	0.264539	0	0.484337	0.314587	0.802197	0	2.67419	49.6156
	3	45	0.146	21.3623	29.3699	0.801884	3.25386	0.266719	2.39832	0.450177	0.30387	0.882565	0.517028	0	0.407354	7.58066	1.24253	1.02682	0.772484	70.7825						3	45	1.65015	13.848	23.4032	0.410557	1.10722	0.243203	0	0.374138	0.20142	0.602525	0	1.77779	43.6182
	3	53	5.73785	32.2399	40.4003	0.753364	3.27203	1.02365	3.00968	0.885376	0.732271	1.81095	0.909921	0	0.723191	10.07	1.4005	0	0.882008	103.851						3	53	2.55356	22.0499	35.1768	0.435323	1.39656	0.507125	0.652305	0.605174	0.38726	1.17744	0	3.7716	68.713
	3	EV	5.49848	35.0768	40.4172	0.623952	2.75922	0.766816	2.86019	1.16218	0.640457	1.96881	0.841083	0	0.79453	7.67944	1.67773	0.515626	0.531382	103.814						3	EV	2.96462	27.6291	41.1088	0.388274	1.5534	0.456782	0.833386	0.96249	0.570683	1.39797	0.980163	4.58517	83.4308
	3	WT	6.63038	38.3451	46.0471	0.882293	3.40645	1.14934	3.009	1.70631	1.03671	2.62506	0.643005	0	0.933729	10.1026	0.641577	0	0.875694	118.034						3	WT	3.02552	30.2126	43.4011	0.594612	1.60963	0.441789	0.786755	1.00683	0.721289	1.27916	1.00358	4.50515	88.588
	7	25	9.23713	49.3393	70.8732	1.64304	4.29611	3.07571	4.25892	0.826108	0.752623	2.98373	1.24439	0.838671	0.677131	13.8995	2.43706	0	0.918511	167.301						7	25	3.82591	37.9296	64.3662	0.964191	2.22165	0.933739	0	0	0	2.77817	0	4.26883	117.288
	7	30	11.3515	46.1652	81.5303	2.01469	4.18446	3.49563	4.9847	0.849527	1.34509	1.96918	2.31056	1.26235	0	18.3286	3.20414	1.60691	0.902079	185.505						7	30	4.03827	33.3566	81.6661	1.4667	2.82462	0.688188	1.61798	0.67948	0.898266	1.98993	0	10.2128	139.439
	7	45	9.44763	54.93	94.563	1.76962	7.38985	3.66132	4.07748	1.05625	1.50669	3.04678	2.4759	1.41132	0.9508	25.054	2.03781	1.35184	1.91967	216.65						7	45	3.8742	37.2158	72.0963	0.985259	2.87737	0.987295	0	0	0	3.05576	0	5.63595	126.728
	7	53	10.5934	80.3728	120.141	1.71972	6.03112	2.41316	6.7423	2.16817	2.40735	6.31777	2.57921	1.35522	2.32742	34.2317	0	0	2.54302	281.944						7	53	5.73776	64.1741	103.931	0	2.99671	0.792348	0	1.44231	1.30863	4.21182	0	10.2915	194.886
	7	EV	4.63941	32.4857	51.8636	0.663108	2.52773	1.17867	2.48482	1.10267	1.04546	2.39467	1.33205	0.781173	1.05125	12.3698	0	0	0.706262	116.626						7	EV	2.63742	28.7	50.7161	0.423346	1.56483	0.345044	0.792776	0.680698	0.625485	1.73217	1.02321	5.35747	94.5986
	7	WT	4.34139	26.3517	41.875	0.753754	2.47275	1.20972	2.46461	0.729178	1.05272	1.61223	0.765293	0	0.76277	12.1635	0.616809	0.625506	0.874258	98.6712						7	WT	1.59761	21.5331	37.8243	0.441676	1.05764	0	0	0.566217	0.667972	1.23599	0.674777	4.08785	69.6871
	10	25	3.20201	19.2929	32.5067	0.657154	1.6425	1.23617	1.35525	1.71323	0.691502	1.73849	0.65797	0.596107	0.327257	6.84347	0.603841	0.417512	0.442342	73.9244						10	25	1.0777	15.8245	32.8906	0.470995	1.10064	0	0.506536	0.360794	0.31258	2.01045	0	3.1234	57.6782
	10	30	5.7227	26.9906	48.9241	0.787542	1.69409	1.16496	1.9864	0.565675	1.11875	1.45988	1.24466	0.762073	0	8.89735	1.19003	0	0.389454	102.898						10	30	2.20016	21.8458	48.3438	0.510228	1.06916	0.572798	0.636567	0.553906	1.0116	1.4873	0	4.82275	83.054
	10	45	4.62283	23.3682	41.4643	0.547322	1.5486	0.785749	0.92944	0.387331	0.734156	1.23801	0.931478	0.498858	0	4.13351	1.96999	0.606407	0	83.7662						10	45	1.10509	31.5265	66.3104	0	1.96172	1.43302	0	5.18754	2.82064	3.61395	0	11.1155	125.074
	10	53	3.1988	31.1979	48.0336	0.625996	1.94741	0.909448	1.90557	0.752138	1.15148	3.13723	0.943213	0.642363	0.848458	12.1511	0	0	0.951957	108.397						10	53	1.90386	23.2602	40.5874	0	0.864494	0.236505	0	0.478441	0.592043	2.46844	0	2.96004	73.3514
	10	EV	4.30196	33.3689	43.1721	0.471804	1.0459	0.596565	1.11129	0.974118	0.910886	2.23713	0.938484	0.50926	0.501468	4.18794	1.99743	0	0	96.3252						10	EV	2.30203	29.1553	50.1263	0	1.00213	0	0	0.742943	0.900724	2.72798	0	3.08785	90.0452
	10	WT	3.71879	24.9462	35.5893	0.48424	1.2181	0.5852	1.14494	1.1585	1.42739	1.54681	0.718996	0.361843	0.344123	4.67355	0.756201	0.30298	0	78.9772						10	WT	2.00301	20.0109	38.2625	0.401729	0.95793	0.195249	0	0.406721	0.730243	1.12986	0.535891	3.70608	68.3401
	14	25	6.54465	38.7985	63.7618	1.10128	2.24461	1.80339	2.16098	0.543408	0.897367	3.62911	1.39602	1.10782	0	10.6049	1.88197	1.00869	0.650929	138.135						14	25	1.89332	34.8348	65.2349	0.796432	1.78318	0.907442	0.904702	0.722273	0.862099	4.42207	0	6.40971	118.771
	14	30	5.97136	36.6045	65.7937	0.778055	1.48618	1.02812	1.92077	0.658249	1.96823	2.23199	1.7432	1.1208	0.388021	9.46896	2.27001	0.968882	0.452946	134.854						14	30	1.6509	37.6305	83.5972	0.644943	1.5455	0	0.95579	0.68568	1.99125	2.96096	0	10.3091	141.972
	14	45	5.46489	36.4995	73.1174	0.7903	3.00008	1.59404	1.95667	0.570043	1.85335	2.74864	2.16594	1.45634	0.594676	16.1364	0.972867	1.29709	1.15133	151.369						14	45	1.51574	33.8964	71.9994	0	1.86351	0	0	0.769493	1.63209	3.2352	0	8.88692	123.799
	14	53	7.03474	47.5949	77.8627	1.19222	2.40778	1.68818	2.58715	1.00312	1.67304	4.84218	1.53513	1.08541	0.949241	15.2558	1.46746	1.0398	0.986908	170.206						14	53	4.01789	35.4652	67.1066	0.67017	1.41829	0.689345	0.803781	0.712128	1.14901	3.76339	0.701977	5.83277	122.331
	14	EV	8.2362	48.4814	79.7693	0.851169	2.14274	1.22021	2.42586	1.05408	1.80401	4.08164	1.93377	1.34712	1.29453	13.0409	1.62114	0	0.682787	169.987						14	EV	4.33283	38.1066	72.2417	0	1.13014	0.996043	0	0.761442	1.23853	3.15331	0	4.65897	126.62
	14	WT	6.73173	36.8487	58.0068	0	1.58315	0	1.60961	0.721255	1.68216	2.16914	0	0	0	8.73167	1.67153	0	0	119.756						14	WT	3.2645	30.2339	60.0363	0.469922	1.18742	0.454941	0	0.49624	1.32815	1.94443	0	5.13233	104.548
	17	25	4.35098	34.8051	60.665	0.770499	1.63882	1.06354	1.38687	0.549823	3.6194	0.467948	0.976894	1.01157	0	6.97916	1.81927	0.818323	0.517858	121.441						17	25	1.99927	34.3886	68.3068	0.732016	1.71017	0.823694	0	0.870993	1.4327	4.89747	0	6.06764	121.229
	17	30	5.68011	35.818	67.3748	0.593307	1.17523	0.742361	1.46066	0.650853	2.36857	1.99458	1.30378	1.07901	0	7.92954	2.34157	0	0.456375	130.969						17	30	2.55377	35.695	77.1783	0	1.22294	0	0	0.875931	2.44363	3.45433	0	8.11742	131.541
	17	45	5.36112	30.8724	69.0438	0	1.83679	0.831735	0.992241	0	1.29954	2.40951	1.60762	1.17887	0	9.32027	1.01177	0	0	125.766						17	45	3.47687	25.763	67.0963	0.515159	1.65616	0.535543	0	0.402073	1.03103	2.26952	0	6.26228	109.008
	17	53	3.83203	31.1706	50.7631	0.621419	1.14252	0.7257	1.1238	0.626102	3.53531	0.419245	0.866541	0.704408	0.54675	7.08379	1.37725	0	0.417333	104.956						17	53	2.24945	27.4448	36.2635	0.430381	0.503348	0	0	0.790431	1.30987	2.89121	0	1.14453	73.0276
	17	EV	4.11769	29.4727	36.3914	0	0.686381	0	0.522585	0.747041	1.63844	2.10473	0.47182	0.433242	0.352669	2.67266	0	0	0	79.6113						17	EV	1.96116	29.1237	56.7717	0	1.00907	0	0	0.954763	1.29781	3.44396	1.1824	6.61803	102.363
	17	WT	5.89757	36.1087	56.9048	0	1.16325	0	1.30533	0.801142	1.82114	2.85187	0	0	0	7.093	1.46287	0	0	115.41						17	WT	2.62316	33.0325	60.8323	0.48946	1.18864	0	0.688111	1.01186	1.96458	2.36217	1.03356	7.72057	112.947
	20	25	5.12699	33.2509	55.2296	0.663418	1.27985	0.871596	1.3705	0.495745	0.79181	3.60125	0.741773	0.915889	0	6.13914	0.328137	0	0	110.807						20	25	3.57181	28.4756	62.25	0.617943	1.32474	0.671549	0	0.759277	0.83304	3.30109	0	4.75325	106.558
	20	30	6.6417	31.4321	64.4751	0.552445	1.01253	0.591835	1.59274	0.457175	1.63606	2.18804	1.11954	1.02925	0	7.16432	1.05137	0	0	120.944						20	30	4.12484	28.377	70.715	0.530799	1.11946	0	0	0.543131	1.39558	2.73063	0	6.08938	115.626
	20	45	4.95098	25.6012	52.8138	0	1.17011	0.550765	0.793236	0	0.948788	1.90781	0.933691	0.789633	0	5.55611	0.878469	0	0	96.8946						20	45	2.57	24.7793	61.4283	0	1.32387	0	0	0.503186	0.906831	2.31215	0	5.04526	98.869
	20	53	5.00875	37.9284	54.7935	0.65798	1.0139	0.685142	1.1224	0.785315	1.33932	4.11566	0.818586	0	0.503554	6.04517	1.63869	0	0	116.456						20	53	2.32757	35.2946	63.1674	0	0.981779	0	0	0.96227	1.55695	4.91306	0	6.83834	116.042
	20	EV	6.75784	40.7133	70.7616	0	1.17312	0	1.23053	0.886558	1.38419	3.70007	1.22967	0	0.818584	6.73761	1.5949	0	0	136.988						20	EV	4.25479	39.397	82.6181	0.550859	1.29526	0	0.755769	1.00999	1.76605	4.62919	1.35194	8.96065	146.59
	20	WT	6.67593	41.7461	68.9282	0	1.34836	0	1.38399	0.918729	2.26621	3.4693	1.04521	0	0.79829	9.04628	1.31638	0	0	138.943						20	WT	3.97896	37.2734	71.7866	0.556916	1.22279	0	0.57771	0.821317	2.27388	2.92667	0.899498	7.41921	129.737
	Total lipids																									TAGs
Independent study 2	Day	sample name	14:0	16:0	16:1	16:2 (6,9Z)	16:2 (9,12Z)	16:3	16:4	18:0	18:1(9Z)	18:1 (11Z)	18:2 (9,12Z)	18:3 (6,9,12Z)	18:4	20:5	22:6	24:1	total							Day	Sample name	14:0	16:0	16:1	16:2 (6,9Z)	16:2 (9,12Z)	16:3	16:4	18:0	18:1(9Z)	18:1 (11Z)	18:2 (9,12Z)	18:3 (6,9,12Z)	18:4	20:5	total
Int std for Total lipids: PC-Di 17:0 100µg
	0	25	3.1652	15.1093	25.7253	0.697899	1.98889	1.56012	1.38115	0.387447	0.318798	1.60789	0	0	0	6.16988	0	1.07524	59.1871							0	25	1.05893	17.4615	28.3724	0.660537	1.23383	0.575743	0.390984	3.20485	0.606747	2.17498	0.561792	0.401728	0.361037	5.1637	62.2288
	0	30	1.65013	6.1517	14.9634	0.617799	1.65469	1.37095	1.47786	0.302088	0.425315	1.1447	0.438611	0	0	7.08543	0.313317	0.623418	38.2194							0	30	0.249453	7.40572	12.5357	0.240139	0.497214	0.277123	0.256839	3.68849	1.15225	0.226621	0.480464	0	0.168107	4.80617	31.9843
	0	45	2.47816	10.1215	19.7608	0.566052	2.49918	1.05159	1.36069	0.3611	0.384791	1.07315	0.51125	0.254403	0.182876	6.93681	0.456169	0.742236	48.7408							0	45	0.537997	11.122	19.0726	0.491953	0.99556	0.294908	0.224874	1.49408	0.475479	1.35326	0.385884	0	0.245159	3.85767	40.5515
Int std for TAGs: TAG-tri 15:0 50µg	0	53	2.91805	16.0386	23.4968	0.415298	1.27465	0.60317	1.35842	0.599532	0.48596	2.30916	0	0	0	5.5707	0	1.01468	56.085							0	53	1.07951	16.2682	26.1968	0.436991	0.802004	0.227581	0.390351	1.19414	0.536971	2.1299	0	0	0.312812	3.95549	53.5308
	0	EV	1.99986	9.04717	15.7119	0.392495	1.57602	0.846533	1.53388	1.5825	0.322351	2.61244	0.529846	0.141363	0.205854	6.01038	0.272274	0.550111	43.335							0	EV	0.558071	8.38383	13.9568	0.23454	0.58621	0.130654	0.301986	1.06902	0.27436	0.810162	0.281785	0	0.17574	2.24398	29.0071
	0	WT	2.99259	10.618	22.3572	0.801795	2.08243	1.72592	1.81413	0.335053	0.446682	1.29344	0.518982	0	0.192097	8.23474	0.282356	0.696373	54.3918							0	WT	0.591125	9.06802	17.1757	0.446782	0.565654	0.241289	0.204689	1.51002	1.00026	0.141799	0.344296	0	0.211826	3.09009	34.5915
	4	25	1.599	8.88843	14.5422	0.393691	1.25263	0.617569	1.15332	0.266613	0.191106	0.910746	0.21337	0	0.24057	4.61043	0	0.698398	35.5781							4	25	0.59703	12.0157	15.8592	0.408989	0.669062	0.168214	0	2.7069	0.31569	1.1254	0.379684	0	0	1.74888	35.9947
	4	30	2.56301	11.0587	20.0593	0.536424	1.5287	0.813574	1.97744	0.323355	0.311032	1.01128	0	0	0.269423	7.13343	0	0.903848	48.4895							4	30	0.89196	10.975	19.9185	0.499672	0.764594	0.259903	0.322632	0.893217	0.304442	1.0915	0	0	0.242233	2.99186	39.1556
	4	45	3.39759	17.5805	27.8992	0.581335	2.67105	0.839005	1.85367	0.448884	0.365801	1.31301	0.470112	0	0.467083	7.8131	1.56689	0	67.2673							4	45	1.26769	20.1158	32.3484	0.583426	1.34997	0.297207	0	1.20318	0.504907	1.64284	0	0	0.558508	4.6333	64.5052
	4	53	1.45594	9.34284	14.7726	0.269712	0.817457	0.346281	0.994106	0.355071	0.379982	1.55733	0.287445	0	0.261853	4.56453	0.171517	0.482464	36.0591							4	53	0.387617	13.5755	19.1557	0.280483	0.47881	0	0	1.63176	0.537534	1.98707	0.371045	0	0.341184	3.39171	42.1384
	4	EV	1.2552	9.90913	13.5894	0.241554	1.1397	0.341469	1.22744	0.35574	0.202824	0.994464	0.35169	0.209058	0.363594	4.55911	0	0.550283	35.2906							4	EV	1.0105	12.9207	17.5399	0.20376	0.924395	0.837398	0.324331	1.24983	0.830259	0.363649	0.54377	0	0.889697	3.01663	40.6548
	4	WT	2.01542	10.1336	17.8543	0.53512	1.75893	0.936165	2.0007	0.305722	0.289924	0.952483	0.329255	0	0.284708	7.48017	0.289558	0.77345	45.9395							4	WT	0.89143	8.64461	15.7986	0.378196	0.534825	0.510275	0	0.606755	0	0.835936	0	0	0	1.23811	29.4387
	7	25	3.57656	24.5693	40.5994	0.855799	2.18956	1.15667	1.86793	0.487928	0.363182	2.11357	0.649857	0	0.492933	8.96373	0.277999	1.10745	89.2719							7	25	2.44984	23.52	42.659	0.87223	1.34397	0.491081	0	0	0	1.98701	0	0	0	1.97851	75.3016
	7	30	3.606	18.6308	39.6737	0.831897	2.00378	1.22768	2.29765	0.488478	0.693388	1.76692	0.721714	0.549942	0.465441	11.5373	0.22969	1.00157	85.7259							7	30	2.06798	21.2529	42.7128	0.68867	0.970901	0.615408	0	1.68341	0	0.542121	0	0	0	2.9511	73.4853
	7	45	2.96515	20.8032	36.5012	0.543204	2.2125	0.917782	1.37145	0.460435	0.586058	1.60998	0.664543	0	0.568698	9.04575	0	1.29385	79.5438							7	45	2.10395	21.7755	41.1276	0.613493	1.25612	0.615227	0	0.645945	0.402708	1.53608	0	0	0	3.30815	73.3848
	7	53	2.8465	20.7028	33.2274	0.470995	1.23896	0.638903	1.42519	0.566305	0.822875	2.79401	0.580522	0	0.511321	7.7065	0.303202	0.862037	74.6976							7	53	1.91261	23.3678	39.654	0.572106	0.842692	0.501764	0	0.891909	2.7398	0.544603	0	0	0	3.17841	74.2057
	7	EV	4.04712	30.2219	41.7973	0.538795	2.28021	0.798523	2.27676	0.912194	0.492919	2.37736	0.935147	0.621279	0.810546	9.33451	0	0.985425	98.43							7	EV	2.10028	25.2604	39.1141	0	1.22398	0.328241	0	0.905058	0.32294	1.79512	0	0	0	3.20012	74.2502
	7	WT	3.41941	17.3669	35.1697	0.68069	1.92429	1.34601	1.97027	0.413518	0.56101	1.49279	0.734171	0.529229	0.402954	10.3775	0	1.23119	77.6197							7	WT	1.46157	13.7773	27.5616	0.480301	0.601353	0.573695	0	0.773519	0	0.283913	0	0	0	1.74866	47.2619
	10	25	4.97768	34.6524	61.5749	0.881693	2.24868	1.27284	2.01442	0	0.707612	3.42351	0	0	0	9.59342	0	1.5282	122.875							10	25	2.06534	29.6682	56.2993	1.02114	1.68399	0.336622	0	1.10628	3.41442	0.390255	0	0	0	3.92001	99.9056
	10	30	49.2355	88.715	1.18458	2.47595	4.9272	1.88388	3.60913	1.20651	1.83796	4.07414	1.74405	0	0.77276	16.7463	1.66023	1.33339	181.407							10	30	3.01757	22.6679	54.9532	0.827738	1.23179	0.73255	0.725179	0.79482	1.8971	0.722035	0	0	0	5.47543	93.0453
	10	45	4.29248	30.3445	54.2537	0	1.95172	0.952989	1.76306	0.884987	1.20825	2.55075	0	0	0	7.88776	0	1.32961	107.42							10	45	2.41842	29.308	59.7493	0.992934	1.36061	0.762551	0	1.17201	0.667771	2.7329	0	0	0	3.1815	102.346
	10	49	4.91572	36.4155	62.5558	0	1.37744	0.973857	1.96799	0	1.13007	2.92676	0	0	0	9.28132	0	0	121.544							10	53	2.9892	29.9902	55.5892	0.66619	0.9338	1.32039	0	0.729939	0.755031	3.82195	0	0	0	3.56078	100.357
	10	EV	5.00801	40.9425	60.7092	0	2.05461	0.910433	2.13719	1.18715	0.860274	3.48101	1.22625	0	0.901303	8.87575	0	0	128.294							10	EV	3.47429	37.079	62.6849	0.716113	1.65182	0.914738	0	1.07969	0.490087	3.17411	0	0	0	4.23495	115.5
	10	WT	4.35793	26.2435	54.6849	0.8675	1.8094	1.44256	1.89414	0.575513	0.924285	2.11353	1.07076	0.885919	0.554979	12.2544	0	1.33603	111.015							10	WT	2.97412	21.7698	49.4316	0.776551	0.921097	0	0	0.487483	0.374956	1.69534	0	0	0	2.53717	80.968
	14	25	4.41118	35.8878	65.7517	0	1.76626	1.12961	0	0	0.899127	4.20827	0	0	0	8.29674	0	0	122.351							14	25	3.95516	32.6222	71.2437	1.60123	1.97585	0	0	1.13338	0	4.00804	0	0	0	3.63461	120.174
	14	30	5.85401	35.7361	74.9999	0	1.40718	0	1.99769	0	1.77257	3.629	0	0	0	10.828	0	0	136.224							14	30	4.53044	30.2045	74.7919	0.947618	1.14131	0	0	1.03756	0.934334	3.32625	0	0	0	4.59758	121.511
	14	45	4.02945	31.6114	62.0042	0	1.59977	0	0	0	1.53116	3.58325	0	0	0	8.02757	0	0	112.387							14	45	2.42095	30.8298	68.5467	0.92635	1.45684	0	0	0.646417	0.916287	3.6827	0	0	0	4.43712	113.863
	14	53	3.4146	32.1381	58.0489	0.872158	1.23846	0.840429	1.3691	0.719789	1.39433	5.04684	0.903428	0	0.73815	9.92518	0	1.12767	117.777							14	53	2.06309	31.3156	58.4283	0	0	0	0	1.40181	0.89395	4.99757	0	0	0	4.59555	103.696
	14	EV	2.90482	28.6875	48.9218	0.727758	1.43007	0.773792	1.15196	0.620266	0.590138	3.13387	0.882355	0.878849	0.812299	7.23547	0	0	98.7509							14	EV	2.17848	27.4538	49.7831	0	0.957686	0	0	0.745593	0.42325	2.86275	0	0	0	3.16098	87.5656
	14	WT	4.66429	33.061	66.6362	0.78328	1.31498	1.0618	1.59981	0.578678	1.3247	2.91395	1.13401	1.06362	0.610766	10.7816	0	1.11131	128.64							14	WT	3.39412	29.2342	63.0966	0	0	0	0	0	0.762158	2.67619	0	0	0	2.61701	101.78
	17	25	3.18915	27.8766	55.3196	0.861249	1.43329	0.918623	0	0	0.451245	3.59185	0	0	0	7.71169	0	0	101.353							17	25	2.10816	26.7913	56.4865	1.05166	1.40016	0	0	0.585848	0.335481	4.14713	0	0	0	3.3398	96.246
	17	30	4.17903	34.5647	72.0628	0	1.24177	0	1.52839	0.607628	1.96115	4.83301	1.20519	0	0	11.7503	0	0	133.934							17	30	3.52735	32.736	75.6041	0	0	0	0	0	1.2015	4.17473	0	0	0	5.3885	122.632
	17	45	1.98156	24.8676	43.5817	0.420965	1.06029	0.550004	0.868611	0.673516	1.43509	3.54517	0.822704	0.671556	0.560717	7.00364	0	0.937681	88.9808							17	45	1.78927	26.4494	53.3104	0.928226	1.09673	0	0	0.821895	0.841745	3.49481	0	0	0	3.41491	92.1474
	17	53	63.2042	93.6074	1.08205	1.46509	14.4285	1.3233	2.04065	1.09048	2.60708	9.71538	1.84317	0	0	14.4711	0	2.14491	209.023							17	53	2.36887	30.5814	58.2501	0.808878	0.752261	0	0	1.06981	0.96659	4.21781	0	0	0	3.72028	102.736
	17	EV	3.02326	35.289	61.3658	0.698894	1.49459	0	1.22741	0.671746	0.743093	3.97966	1.12065	0	1.01151	8.71706	0	0	119.343							17	EV	2.6661	33.9915	68.0161	0.988329	1.3069	0	0	0.75573	0	3.76603	0	0	0	3.95771	115.448
	17	WT	4.45786	36.4348	74.9013	0.792573	1.1902	0.970872	1.52383	0.647619	1.58623	4.16532	1.16853	1.25008	0	11.1537	0	0	140.243							17	WT	4.12108	34.3862	77.1012	1.00681	0.951332	0	0	0.997	1.02918	3.52966	0	0	0	4.82379	127.946
	21	25	5.94912	41.7808	89.8538	1.62658	2.05842	1.45514	0	0	0.687918	5.72312	0	0	0	11.9423	0	0	161.077							21	25	4.4381	40.9126	82.4231	1.40849	1.93704	0.824122	0	3.84098	0.855278	5.15121	0	0	0	5.52901	147.32
	21	30	4.15129	34.0086	65.6724	0.963979	1.09946	0.844189	1.28429	0.651834	1.70508	6.1855	1.06784	1.08906	0.858933	10.8433	0	1.18902	131.615							21	30	3.34022	48.583	108.713	1.26018	1.81505	0	0	1.8213	2.68772	7.76967	0	0	0	14.1955	190.186
	21	45	4.27237	34.5879	76.189	1.2153	1.66535	1.06757	0	0.680076	1.51467	4.27981	0	0	0	10.8854	0	0	136.357							21	45	1.18277	46.0042	85.7729	1.1282	1.91513	0	0	3.13453	2.94301	8.23399	0	0	1.47002	15.188	166.973
	21	53	7.57024	45.3659	98.9664	0	1.31483	0	2.04694	0	2.7624	5.9885	0	0	0	12.3141	0	0	176.329							21	53	2.68285	30.34	57.027	0.784925	0.738618	0	0	3.05418	4.50464	1.17556	0	0	0	4.69889	105.007
	21	EV	5.28677	44.5122	86.4159	1.15937	1.91703	1.17913	1.63726	0.739895	0.912498	5.12417	0	0	1.37185	10.7537	0	0	161.01							21	EV	3.36998	48.3599	91.7961	0	1.63022	0	0	1.64191	0.829004	6.37441	0	0	0	5.29276	159.294
	21	WT	7.93275	45.9949	93.8761	0	1.14631	0	1.80088	0	2.38952	4.86539	0	0	0	10.105	0	0	168.111							21	WT	4.30149	49.3161	107.553	0	0	0	0	1.6987	1.79835	6.20385	0	0	0	7.79141	178.663

## Sheet: AtOLEO3
	Line
Labelling of lines	3	Pt4O3.1
	5	Pt4O3.2
	wt	wild type
	ev	empty vector
SUMMARY FROM GROWTH PROFILES	Cell concentration (Cell no/ml)											Chlorophyll a (mg/l)
avg from three independent studies		fcpA::AtOLEO3											fcpA::AtOLEO3
	Days	3	std	5	std	wt	std	ev	std			Days	3	std	5	std	wt	std	ev	std
	0	10000000	0	10000000	0	10000000	0	10000000	0			0	7.28191	4.53895	5.50362	2.62063	5.01792	1.40291	5.0526	3.30001
	4	26381250	7.80476e+06	2.07617e+07	3.76359e+06	2.55977e+07	1.09612e+07	27812500	1.28507e+07			4	22.9296	16.3685	12.9341	7.42187	10.3676	3.54669	17.992	13.3688
	7	62143125	2.46233e+07	3.82461e+07	1.48595e+07	5.13242e+07	3.25739e+07	5.68328e+07	2.9995e+07			7	34.5217	17.6844	21.0611	11.4814	16.6937	8.50844	29.1204	17.415
	11	80368750	1.80708e+07	6.21367e+07	1.61594e+07	7.54258e+07	3.42005e+07	9.70117e+07	3.99028e+07			11	40.0742	14.9447	26.8127	14.8583	21.7372	9.96675	34.5429	17.365
	14	125025000	3.33261e+07	7.32461e+07	1.30181e+07	8.83789e+07	2.15134e+07	1.15723e+08	4.2933e+07			14	36.1941	13.4628	22.9641	4.2337	24.875	9.71997	19.0543	2.74625
	19	1.12807e+08	1.92468e+07	76046875	2.43504e+07	90000000	4.75098e+07	92140625	1.57568e+07			19	34.2015	3.85267	24.0399	3.08779	27.5758	9.47038	20.3826	3.88383
SUMMARY FROM GC DATA
avg from three independent studies	Total lipids µg/mg (dry weight)										TAG µg/mg (dry weight)
		fcpA::AtOLEO3											fcpA::AtOLEO3
	days	3	std	5	std	wt	std	ev	std			days	3	std	5	std	wt	std	ev	std
	0	71.0516	29.4729	49.2772	10.0654	55.6856	29.1465	61.3615	35.1229			0	35.6647	7.73363	28.4865	4.12312	36.3056	26.8248	41.3234	9.43047
	4	71.7178	15.4058	54.6761	7.74421	74.7571	13.2062	78.7776	13.6646			4	30.8542	12.968	30.8531	8.60243	38.0265	8.01177	54.3446	19.861
	7	84.0729	9.93388	60.5789	0.722698	84.3522	8.65622	90.14	13.9563			7	58.3443	14.449	28.1224	8.43938	44.8925	18.0255	49.9642	8.56981
	11	101.93	29.2595	55.8597	12.5562	93.7846	15.9588	117.859	40.5833			11	64.895	17.0048	35.0568	11.8507	51.2657	6.6112	52.3129	16.4576
	14	130.36	44.9304	72.3276	21.2874	108.555	21.5853	107.84	22.133			14	94.529	19.0841	41.072	22.3027	66.5061	18.7088	71.5678	15.9085
	Fold increase	1.20087											1.42136
	Total lipids																									TAGs
GC DATA
Independent study 1	Day	sample name	14:0	16:0	16:1	16:2(6,9Z)	16:2(9,12Z)	16:3	16:4	18:0	18:1(9Z)	18:1(11Z)	18:2(6,9Z)	18:2(9,12Z)	18:3(6,9,12Z)	18:3(9,12,15Z)	18:4	20:5	22:6	total						Day	sample name	14:0	16:0	16:1	16:2(6,9Z)	16:2(9,12Z)	16:3	16:4	18:0	18:1(9Z)	18:1(11Z)	18:3(6,9,12Z)	20:5	total
Int std for Total lipids: TAG-tri 15:0 50µg	0	3	3.35053	6.92193	17.0502	0.781235	2.71449	3.10517	2.23997	0	0	1.25475	0	0	0	0	0	12.9251	0.547617	50.891						0	3	0	0.99145	2.01386	0	0	0	0	0.339602	0	0	0	0	3.34491
	0	5	3.31947	9.82602	17.7505	0.746548	3.2364	1.34086	2.95362	0	0	1.36679	0	0	0	0	0	10.0389	0.934016	51.5131						0	5	0.846757	3.69376	6.36566	0.200281	0.391877	0.15092	0.15092	0.386161	0.212758	0.205497	0	0	12.6046
	0	wt	6.13057	16.3468	31.3072	0.89976	3.95926	1.49749	3.71166	0.685228	1.0369	1.96251	0	0.575308	0	0	0.529948	14.3508	0.609217	83.6025						0	wt	1.36888	6.71709	10.4786	0.222025	0.482583	0.0901426	0.0901426	0.822931	0.460959	0.297635	0	0	21.031
	0	ev	4.15098	10.1099	19.8145	0.707819	3.43427	1.46998	3.1534	0.319613	0.129047	0.877403	0	0.364716	0	0	0.143019	9.37223	0.786305	54.8332						0	ev	0.764348	3.77553	6.22871	0.158297	0.331085	0	0	0.659219	0.146689	0.149212	0	0	12.2131
Int std for TAGs: TAG-tri 15:0 50µg	4	3	4.09519	7.92887	23.2509	1.34927	3.33137	5.34517	1.52114	0.18601	0.582997	1.17265	0	0.296154	0.180926	0.180926	0	15.0332	0.754946	65.2097						4	3	0.75123	2.78007	7.96633	0.392476	0.404351	0.519872	0.519872	0.790118	0.296989	0.355163	0.0529034	0.0529034	14.8823
	4	5	2.84331	8.18821	15.6417	0.810811	2.98398	2.09126	2.13674	0.543256	0.254353	1.74581	0	0	0	0	0	9.2488	1.00622	47.4945						4	5	1.24873	5.89599	11.3313	0.305052	0.496405	0.309353	0.309353	0.789984	0.407935	0.338173	0	0	21.4322
	4	wt	5.39417	14.2592	30.6845	0.87455	2.94276	2.00159	2.42791	0.308931	0.971917	1.86298	0	0.650599	0.301798	0.301798	0.46297	13.4378	1.07043	77.954						4	wt	1.73931	7.48883	15.3509	0.359865	0.583057	0.348376	0.348376	0.79221	0.515395	0.427373	0	0	27.9537
	4	ev	5.30905	13.3006	29.4783	1.14108	3.53681	1.95404	3.42086	0.453279	0.351661	1.44405	0	0.519915	0	0	0.143651	12.8466	0.547419	74.4472						4	ev	1.63751	6.24205	13.6599	0.439081	0.636825	0.340187	0.340187	0.66006	0.190221	0.363693	0	0	24.5097
	7	3	4.97062	9.04611	28.9638	1.46709	2.85245	5.20966	0.986775	0.261377	0.917922	1.20313	0.257081	0.746101	0.734089	0.734089	0.25423	14.3097	0.722567	73.6368						7	3	0.809715	3.02407	10.5118	0.447119	0.46305	0.708764	0.708764	0.602361	0.328203	0.406102	0.161886	0.161886	18.3337
	7	5	3.08943	8.01276	16.2819	0.872622	3.15255	2.64893	1.72737	0.447791	0.459429	1.32668	0	0.370975	0	0	0	9.79065	0.999671	49.1808						7	5	0.52879	2.56294	4.29991	0.205171	0.283512	0.232719	0.232719	0.309531	0.156631	0.147534	0	0	8.95945
	7	wt	5.94075	15.7669	35.5747	0.873816	2.79312	2.23336	2.03314	0.379824	1.34097	1.81356	0	0.821136	0.526923	0.526923	0.43616	14.6428	1.05038	86.7544						7	wt	2.1087	8.19245	18.9429	0.395769	0.630496	0.481664	0.481664	0.308286	0.643208	0.532676	0.161115	0.161115	33.0401
	7	ev	5.8583	14.1272	33.4821	1.21697	3.18154	1.96012	2.8027	0.256926	0.479645	1.54452	0	0.683272	0.110212	0.110212	0	13.0075	0.566336	79.3875						7	ev	1.43584	5.12146	12.2668	0.37752	0.508396	0.324596	0.324596	0.167583	0.167031	0.339239	0	0	21.0331
	10	3	6.75212	12.9721	44.3334	1.55377	2.4997	4.93004	0.785166	0.382399	2.11556	1.71827	0.140511	0.933985	1.31305	1.31305	0.169348	15.6901	0.721229	98.3238						10	3	2.13947	6.05769	22.3487	0.672627	0.629799	1.19616	1.19616	0.272568	0.936975	0.796705	0.412316	0.412316	37.0715
	10	5	3.45401	8.39595	17.5779	0.917207	3.07276	2.81222	1.27077	0.507255	0.519145	1.25216	0	0.439545	0	0	0	8.92714	1.03252	50.1786						10	5	0.455515	2.02853	4.69636	0.226292	0.325237	0.343354	0.343354	0.0723381	0.160031	0.160799	0	0	8.81181
	10	wt	6.55387	17.3443	39.7702	0.934584	2.58571	2.42034	1.72558	0.503435	1.98137	1.89005	0	0.958173	0.716852	0.716852	0.39856	15.1954	1.11035	94.8056						10	wt	1.3206	5.21742	11.9502	0.308005	0.441154	0.434946	0.434946	0.197344	0.480817	0.353411	0.124641	0.124641	21.3881
	10	ev	6.62432	15.8668	38.42	1.24301	2.86794	1.92627	2.53389	0.379478	0.7677	1.71474	0.272107	0.860079	0.386586	0.386586	0.14135	14.2786	0.117612	88.7871						10	ev	2.4617	7.77947	19.7313	0.577801	0.698934	0.535996	0.535996	0.229816	0.347326	0.57271	0.0831921	0.0831921	33.6374
	14	3	9.13439	18.7096	64.0926	1.7776	2.35798	4.76287	0.795914	0.532695	4.93306	2.84151	0.306465	0.852476	1.59929	1.59929	0.581872	17.1194	0.734988	132.732						14	3	3.69438	10.1043	35.5882	0.857629	0.763727	1.5683	1.5683	0.335383	2.47792	1.43493	0.65382	0.65382	59.7007
	14	5	3.1399	7.86731	17.4168	0.864691	2.65417	2.8002	1.06534	0.482868	0.499394	1.12062	0	0.446368	0	0.343742	0.248998	9.4371	0.974064	49.3615						14	5	0.629189	2.66727	6.84315	0.324977	0.439736	0.572282	0.572282	0	0.106963	0.226702	0	0	12.3826
	14	wt	15.3208	40.7082	91.5772	2.16839	5.43448	5.68096	3.73423	1.85117	4.73456	4.82677	0.342346	2.01254	1.83522	0	0	36.4358	3.02121	219.684						14	wt	2.26027	8.39144	20.489	0.42445	0.565864	0.634687	0.634687	0.236189	0.91886	0.630744	0.282389	0.282389	35.751
	14	ev	9.59541	22.8457	55.1274	1.76845	3.8182	2.79988	3.29809	0.857733	1.27149	2.4447	0.417071	1.24472	0.639638	0.524053	0.632177	20.7896	0.895768	128.97						14	ev	2.44645	7.79952	20.1908	0.588329	0.660472	0.57703	0.57703	0.214767	0.401572	0.606152	0.100345	0.100345	34.2628
	Total lipids																									TAGs
Independent study 2	Day	sample name	14:0	16:0	16:1 (9Z)	16:2(6,9Z)	16:2(9,12Z)	16:3(6,9,12Z)	16:4	18:0	18:1(11Z)	18:2(9,12Z)	18:3(6,9,12Z)	18:3(9,12,15Z)	18:4	20:5	22:6	total
Int std for Total lipids: PC-Di 17:0 100µg																										Day	sample name	14:0	16:0	16:1 (9Z)	16:2(6,9Z)	16:2(9,12Z)	16:3(6,9,12Z)	16:4	18:0	18:1(11Z)	18:2(9,12Z)	18:3(6,9,12Z)	18:3(9,12,15Z)	18:4	20:5	22:6	total
	0	3	6.70935	14.5215	35.8055	0.979899	3.49367	4.33302	2.24935	0.687003	1.60473	1.47223	1.04312	0	0	17.917	1.85289	92.6693
	0	5	3.8713	10.7678	18.7476	0.720086	4.05775	1.06736	2.55814	0.623338	0.512944	0.369258	0	0	0.385053	10.7027	2.2274	56.6107								0	3	3.50082	13.0686	16.2247	0.581588	0.944828	0.762122	0.315541	1.15479	2.00164	0.658939	0.454795	0	0	4.74444	0.467551	44.8804
	0	ev	4.09579	8.54146	12.807	0.490283	2.54768	1.28584	2.29471	0.613593	0.477948	0.59367	0	0	0	5.34904	0.2806	39.3776								0	5	1.92652	8.60617	14.6539	0.401161	0.959555	0.849667	0.427191	0.762011	0.566545	0	0	0	0.129399	2.04814	0.340341	31.6706
Int std for TAGs: TAG-tri 15:0 50µg	0	wt	5.55031	15.873	29.2591	0.933569	3.24585	1.85877	3.22892	0.637136	1.08277	1.08565	0	0	0	14.385	1.79796	78.938								0	wt	3.04713	14.9319	25.6201	0.323255	1.01137	0.998295	0.323765	0.896939	1.02031	0.22646	0	0	0	3.32139	0.424202	52.1451
	4	3	5.4919	11.6091	23.7091	0.756732	3.39861	2.2587	3.06897	0.41944	0.609548	0.735452	0.332288	0	0.389718	12.3915	0.25	65.421								0	ev	0.592496	3.42125	4.59363	0	0	0.573908	0	0.601838	0.339485	0	0	0	0	0.611457	0	10.7341
	4	5	4.21007	12.4004	16.4734	0.572423	2.18643	0.77043	2.1226	0.665664	0.470628	0.0949494	0	0	0.317187	5.05062	0.418289	45.753								4	3	2.41763	8.06333	20.8536	0.548847	1.13614	0.586998	0.736368	0.422196	0.545316	0.253617	0.1991	0	0.212043	4.2386	0.0757798	40.2895
	4	ev	6.01039	14.4405	24.7702	0.780349	3.07649	1.40919	2.53976	0.568374	0.582929	0.485505	0	0	0.376807	8.39878	0.573011	64.0123								4	5	2.40287	10.8381	18.1223	0.476443	0.942903	0.273169	0.484425	0.562806	0.524648	0	0	0	0.324358	1.94878	0.280248	37.181
	4	wt	6.04839	19.7133	27.9101	0.666456	2.49912	0.795182	2.83043	0.663017	0.635468	0.464641	0	0	0.434949	7.31926	0.67425	70.6546								4	wt	3.94209	19.0512	34.8625	0.703153	1.44819	0.414067	0.849857	0.924658	0.825936	0.332328	0	0	0.515916	4.40698	0.565286	68.8422
	7	3	7.82202	16.1074	32.7855	0.847952	2.37929	2.96451	1.40237	0.509085	1.25875	0.904341	0.754062	0	0.483417	9.35479	0.85521	78.4287								4	ev	2.83452	12.0491	22.7159	0.554353	0.960953	0.296249	0.395418	0.633996	0.54655	0.166431	0	0	0.249616	2.26594	0.312491	43.9815
	7	5	5.34749	14.6551	22.7702	0.793038	2.41461	1.68624	1.90189	0.598306	0.837536	0.450521	0	0	0.524365	7.98643	0.404793	60.3705								7	3	3.49848	13.8461	39.3154	0.873138	1.54273	1.14822	0.70849	0.650592	1.39747	0.575708	0.63517	0	0.493447	7.74382	0.725522	73.1543
	7	wt	8.44151	25.156	40.2512	0.858134	2.50879	1.38244	2.20663	0.670301	1.08292	0.813161	0.151283	0	0.661361	9.63346	0.99411	94.8113								7	5	1.56589	7.93007	14.0475	0.365846	0.596599	0.275757	0.310888	0.376674	0.530748	0.127598	0.0743975	0	0.255161	1.88692	0.16176	28.5058
	7	ev	7.86059	17.1364	31.8329	0.770096	3.02654	2.08239	1.59596	0.533423	1.31248	0.954911	0.475533	0	0.515442	10.1755	0.675918	78.9481								7	wt	2.77792	14.9116	29.5056	0.555702	1.02765	0.402953	0.605105	0.49112	0.784027	0.277345	0.139461	0	0.441265	4.10573	0.0653592	56.0908
	10	3	9.93487	22.6009	57.4411	1.02545	2.23488	3.48328	1.05054	0.618358	3.68476	1.04208	1.42368	0	0.861301	13.1562	0.920662	119.478								7	ev	1.88569	9.10244	19.0677	0.355708	0.66427	0.342414	0.266716	0.403445	0.742786	0.216223	0.1556	0	0.247818	2.53385	0.290424	36.2751
	10	5	6.98225	19.2118	28.7075	0.612263	1.69592	1.44157	1.03066	0.719255	1.70812	0.569338	0.314201	0	0.524931	5.72765	0.944943	70.1904								10	3	3.37762	13.3668	40.4516	0.628636	1.04967	1.20789	0.47388	0.490236	2.19147	0.498079	0.825733	0.0540618	0.59848	7.42791	0.335926	72.978
	10	ev	9.28261	22.2016	45.0163	0.632962	2.38002	1.76618	1.03337	0.602804	2.79865	1.02007	0.852582	0	0.603289	9.89947	0.809207	98.8991								10	5	2.26593	11.8161	24.7456	0.486338	0.883802	0.604195	0.43856	0.505902	1.39894	0.26298	0.23578	0	0.553512	4.41138	0.43657	49.0455
	10	wt	8.91693	26.0135	53.4064	0.917917	2.65021	1.72289	1.7022	0.670658	2.04188	1.23382	0.670905	0.119213	0.995358	14.203	0.333914	115.599								10	wt	2.53195	12.6861	26.7397	0.47659	0.882939	0.539849	0.546573	0.455294	1.10122	0.321484	0.236901	0.044215	0.45064	4.60716	0.231031	51.8516
	14	3	11.7641	30.9614	88.3344	1.2732	2.54731	4.18909	0.639628	0.382677	7.44318	0.663826	2.0323	0	1.30813	19.9644	1.00909	172.513								10	ev	3.32726	13.7276	31.4591	0.410419	0.947266	0.594321	0.381009	0.476577	1.72707	0.390657	0.429904	0	0.440161	4.65412	0.0502593	59.0158
	14	5	6.87386	21.1539	42.3492	0.351954	1.9516	1.73613	0.976746	0.829083	3.0503	0.4329	0.329498	0	0.915262	11.1018	0.500796	92.5531								14	3	5.1231	20.8678	63.6453	0.819837	1.24441	1.70556	0.521925	0.747279	4.85417	0.764259	1.22863	0.0942272	0.898581	10.8207	0.809856	114.146
	14	ev	10.7827	29.0859	63.5864	0.376886	2.68139	2.00112	1.21796	0.433969	4.63704	1.32891	1.26877	0	0.47154	13.6453	1.12116	132.639								14	5	2.84176	14.7117	33.8624	0.526266	0.999224	0.764834	0.435448	0.642908	2.31861	0.366661	0.391628	0	0.735641	6.40504	0.56916	65.5712
	14	wt	9.58954	30.2891	65.4027	0.45107	2.43535	1.67644	1.47877	0.448666	3.15965	1.52642	0.462541	0	0.607317	14.9437	0.751036	133.222								14	wt	4.19391	20.1748	48.7623	0.670759	1.22385	0.783848	0.719611	0.645142	2.15372	0.635323	0.544388	0	0.797192	8.79921	0.416452	90.5206
																										14	ev	4.62799	19.7076	47.0107	0.533867	1.26385	0.839257	0.473368	0.750679	3.19945	0.58718	0.763638	0	0.617106	7.557	0.731835	88.6635
	Total lipids																									TAGs
Independent study 3	Day		14:0	16:0	16:1	16:2(6,9Z)	16:2(9,12Z)	16:3	18:0	18:1(11Z)	18:2(6,9Z)	18:3(6,9,12Z)	20:5	total												Day	sample name	14:0	16:0	16:1	16:2(6,9Z)	16:2(9,12Z)	16:3	18:0	18:1(11Z)	18:2(9,12Z)	18:3(6,9,12Z)	18:4	20:4	20:5	total
	0	3	4.32691	15.0438	32.0455	0.461805	0.269267	4.79239	0.868311	2.6751	0.604947	0.626239	21.2917	83.0059
Int std for Total lipids: TAG-tri 15:0 50µg	0	5	3.9784	14.7739	25.2088	0.780565	0.631494	1.88335	2.76312	1.38927	0.663924	0.185913	13.5863	65.845												0	3	1.80393	6.1136	15.6777	0.373978	0.58963	0.654676	0.24467	0.974215	0.262797	0.383128	0.203468	0.252176	3.3015	30.8355
	0	wt	5.36492	27.9034	36.9953	0.205148	0.152601	0.332771	1.96191	3.00924	0.814156	0.212473	12.3839	89.3358												0	5	1.76727	8.12826	14.3306	0.336483	0.746321	0.399892	0.334298	0.782236	0.160779	0.0846711	0.298034	0	2.84872	30.2176
	0	ev	4.62559	16.5984	36.3304	0.494416	0.524367	1.04867	1.34872	0.716026	0.744204	0.271219	21.5242	84.2263												0	wt	3.89761	21.1265	28.8012	0.286696	0.699183	0.224142	0.672686	1.97282	0.379495	0.244154	1.4018	0	4.46779	64.1741
	4	3	6.96205	18.334	41.1748	0.811893	0.236539	3.61003	1.41547	4.74524	1.25986	1.69148	15.3017	95.543												0	ev	2.26073	9.34023	19.7609	0.374123	0.685638	0.32713	0.494269	0.776346	0.350261	0.193471	0.346757	0	3.7424	38.6522
Int std for TAGs: TAG-tri 15:0 50µg	4	5	4.00945	16.638	28.8958	0.891497	0.790432	2.43744	2.63011	1.6319	0.897829	0	15.7274	74.5499												4	3	3.96005	12.263	29.6777	0.434447	0.767887	0.934507	0.397487	3.06414	0.513004	0.835797	0.364659	0.523216	4.84769	58.5837
	4	wt	4.87056	28.6003	37.434	0.200549	0.179905	0.284962	1.85056	3.25672	0.38019	0.197054	12.2457	89.5004												4	5	2.07124	10.0304	18.6154	0.231187	0.504839	0.294425	0.188854	0.513646	0	0	0.210792	0	3.80153	36.4624
	4	ev	5.63021	19.9045	41.1719	0.785098	0.844555	1.78033	1.9339	2.22948	2.04126	0.94345	17.2891	94.5538												4	wt	3.86867	22.2002	29.6934	0.148691	0.67359	0	0.658112	2.11763	0.20778	0	1.5738	0	4.49119	65.6331
	7	3	8.10531	20.9131	48.4349	0.747398	0.255535	3.08469	1.33876	6.94234	1.06601	1.68527	14.2778	106.851												4	ev	3.38284	12.8384	27.9487	0.417882	0.849604	0.464718	0.434479	1.33029	0.593897	0.383138	0.441462	0	4.97062	54.0559
	7	5	2.99211	13.1334	23.8903	0.279461	0.298679	1.53413	1.47704	1.60098	0.876326	0.31212	11.8018	58.1963												7	3														0
	7	wt	3.6251	26.6299	34.4939	0	0	0	0	3.89595	0	0	11.1275	79.7723												7	5	1.61326	7.11698	13.678	0.152463	0.688456	0.399748	0.3255	0.832446	0.141608	0	0	0	2.65866	27.6072
	7	ev	5.87531	23.7532	46.502	0.554713	0.526536	1.17403	1.60767	3.66041	1.86019	1.19271	14.4548	101.161												7	wt	2.76692	16.3967	22.5538	0.213091	0.460698	0	0.370448	1.84656	0.310427	0	1.15032	0	3.2678	49.3368
	10	3	9.24856	23.4921	55.695	0.682904	0.27453	2.55935	1.26205	9.13943	0.872162	1.67906	13.254	118.159												7	ev	4.45221	17.1811	35.3853	0.353704	0.766174	0.451727	0.461426	2.45982	0.827174	0.635752	0.457741	0	5.72508	69.1572
	10	5	1.76747	7.69556	15.2083	0.280363	0.31834	0.769177	0.858438	0.855349	0.519371	0.0341119	6.51321	34.8197												10	3	6.11274	19.9765	48.0416	0.486778	0.800686	1.18243	0.54771	7.47033	0.594216	1.21842	0.615125	0.778403	7.13664	94.9615
	10	wt	3.83283	24.226	32.9424	0.185793	0	0.606164	0.802429	3.44234	0.695723	0	9.16191	75.8956												10	5	0.990583	5.34792	10.6614	0.178817	0.523798	0.315915	0.17984	0.598614	0.0201578	0.0186027	0.0157704	0	2.25009	21.1015
	10	ev	10.6009	34.5599	77.7692	0.756202	0.711177	1.6056	2.15968	6.97856	2.47073	1.89288	20.0204	159.525												10	wt	2.33568	20.3104	25.7871	0	0.253536	0	0.243998	2.42774	0.181549	0	0.78199	0	4.3835	56.7054
	14	3	9.20771	27.2566	67.1554	0.6978	0.105441	2.11886	1.05209	11.8334	0.807424	1.74559	13.4972	135.478												10	ev	7.43525	31.2587	62.0536	0.509298	1.11795	0.797953	0.65102	5.19659	1.35202	1.20059	0.765213	0.433004	9.56088	122.332
	14	5	4.79995	18.5274	35.8436	0.327952	0.269149	1.42938	1.72084	2.73849	1.07068	0.731698	12.8076	80.2668												14	3	6.89411	25.1858	60.8842	0.277316	0.409269	0.617966	0.287996	9.99877	0.301552	1.35215	0.388515	0.406198	8.31375	115.318
	14	wt	4.11817	27.8726	41.2852	0.226485	0	0.726188	1.78175	4.40004	0.83754	0	9.70639	90.9544												14	5	2.98087	13.7668	27.2208	0.377878	1.14936	0.719359	0.386778	1.98021	0.469957	0.284703	0.401654	0	5.40001	55.1384
	14	ev	5.26141	20.1683	40.322	0.25553	0.184529	2.08863	0.779543	4.75628	1.40318	0.742754	16.6057	92.5678												14	wt	3.05947	22.1967	31.6478	0.311947	0.545784	0	0.537836	2.80932	0.425097	0	1.65707	0	4.23648	67.4275
																										14	ev	3.24563	14.9043	28.8859	0.1926	0.40486	0.243253	0.29438	2.76318	0.549839	0.520335	0.298136	0.199313	4.33879	56.8405

## Sheet: ScDGA1+AtOLEO3
	line
Labelling of lines	30	Pt4D1O3.1
	31	Pt4D1O3.2
	53	Pt4D1.1
	WT	wild type
	EV	empty vector
SUMMARY FROM GROWTH PROFILES	Cell concentration (Cell no/ml)
		fcpA::ScDGA1+AtOLEO3				fcpA::ScDGA1							Chlorophyll a (mg/l)
avg from three independent studies	Days	30	std	31	std	53	std	wt	std	ev	std				fcpA::ScDGA1+AtOLEO3				fcpA::ScDGA1
	0	10000000	0	10000000	0	9.28556e+06	1.23024e+06	10000000	0	10000000	0			Days	30	std	31	std	53	std	wt	std	ev	std
	3	18500000	7.23187e+06	17450000	6.32574e+06	1.57917e+07	6.66888e+06	24700000	1.57103e+07	1.94333e+07	9.68249e+06			0	13.0344	14.2962	3.49759	1.57309	8.70149	6.84589	4.94037	2.23518	4.33176	2.95509
	7	26300000	1.31405e+07	3.41667e+07	1.26557e+07	27250000	5.9739e+06	4.26667e+07	2.08391e+07	3.64767e+07	2.45732e+07			3	6.52665	2.35305	6.80377	2.14596	12.4098	7.90118	10.0382	2.84362	9.24263	3.10274
	10	45500000	1.96545e+07	7.13333e+07	1.51349e+07	35375000	7.81925e+06	7.98333e+07	1.93227e+07	7.21667e+07	2.14888e+07			7	9.57492	4.59737	13.7256	2.70414	17.5609	9.79482	20.8784	3.8938	20.815	4.46617
	14	6.46667e+07	1.06333e+07	7.96667e+07	2.24113e+07	5.46823e+07	2.30213e+07	8.81167e+07	1.56487e+07	7.11667e+07	3.15874e+07			10	12.4954	4.94431	18.2581	2.43069	20.5495	8.70222	24.0183	2.61701	25.5892	3.85986
	17	6.33333e+07	1.89912e+07	6.98333e+07	2.11983e+07	6.08646e+07	2.02977e+07	7.26667e+07	2.79189e+07	83000000	2.77417e+07			14	15.9579	5.12469	18.4804	4.16615	21.7433	7.27542	22.8059	3.46304	27.3982	7.75104
														17	16.6855	5.09202	20.057	2.93208	25.6843	6.43452	22.2399	4.23863	28.4493	7.99895
SUMMARY FROM GC DATA														TAGs µg/mg (dry weight)
avg from three independent studies	Total lipids µg/mg (dry weight)
		fcpA::ScDGA1+AtOLEO3				fcpA::ScDGA1									fcpA::ScDGA1+AtOLEO3				fcpA::ScDGA1
	Days	30	std	31	std	53	std	wt	std	ev	std			Days	30	std	31	std	53	std	wt	std	ev	std
	0	44.4454	7.79217	48.1622	10.4495	55.172	1.29108	32.0729	10.5339	44.6584	25.754			0	26.7783	14.0602	37.6506	25.5176	40.134	12.9096	18.9163	15.2576	30.7538	18.9386
	3	58.5388	16.4101	68.1029	20.7868	69.3293	33.9132	41.8771	15.8374	57.1669	19.8009			3	28.8961	9.04856	44.2528	2.78515	45.1124	21.0638	12.8924	0.819941	28.4666	1.61289
	7	77.4606	7.93083	107.086	6.35696	141.437	121.733	65.1856	13.7478	68.86	10.5888			7	45.5913	6.04913	64.5285	3.54069	98.5084	85.9956	22.3149	1.29716	43.6078	6.86311
	10	81.9324	10.5266	120.861	22.974	102.413	21.9028	74.6124	13.8794	76.1107	10.2598			10	46.0264	23.0916	70.1643	25.2671	77.1075	18.1049	25.9512	9.73063	47.6684	6.40374
	14	92.8324	20.0947	152.499	1.14354	116.523	54.3209	54.9719	11.9962	91.1602	20.7774			14	63.3803	20.5855	89.3547	37.2843	91.8576	34.6665	27.5592	13.6962	54.89	15.9002
	17	104.127	24.1257	152.856	50.9079	143.951	56.723	70.8187	23.9771	92.3228	10.3316			17	71.1606	21.5657	107.549	28.3479	80.084	16.5714	30.3197	14.667	52.8725	8.50424
	Fold increase	1.47033		2.15841		2.03267									2.34701		3.54718		2.64132
	% increase
TAG productivities
calculated from three independent studies		1	2	3	avg	std	Fold increase
	30	1.89883	2.97455	3.30927	2.72755	0.736948	2.19002
	31	3.73189	4.54327	4.86675	4.38064	0.584646	3.51733
	53	2.78405	3.64131	2.85642	3.09393	0.475427	2.4842
	wt	1.64856	1.59824	0.489527	1.24544	0.655127
	ev	3.66232	2.31999	1.12711	2.36981	1.26834
	Total lipids
GC DATA																					TAG
Independent study 1	Day	sample name	14:0	16:0	16:1	16:2(6,9Z)	16:3	16:4	18:0	18:1(9Z)	18:2(6,9Z)	18:3(6,9,12)	20:5	total							Day	sample name	14:0	16:0	16:1	16:2(6,9)	16:3	18:0	18:1(9Z)	20:5	total	18:1 (11Z)	18:4	20:5	total
Int std for Total lipids: TAG-tri 15:0 50µg	0	30	3.61123	9.75871	15.0176	0.572529	1.65837	1.33124	0.684745	0.650274	0.766556	0	4.92803	38.9793							0	30	0.717538	4.46597	7.33151	0	0.312221	0	0	0	12.8272	2.00971	0.807389	6.88535	99.1
	0	31	3.38708	10.7085	15.3209	0	1.26883	1.49409	0.461939	0.712612	0	0	4.999	38.353							0	31	1.23759	5.69444	9.42699	0	0.321937	0	0	0.336055	17.017	1.00663	0	5.0522	79.4531
	0	wt	3.2252	6.02595	12.552	0.214181	1.43269	0	0	0	0	0	3.3394	26.7894							0	wt	0.175748	0.729061	1.58012	0	0	0	0	0	2.48493	0.640307	0.403998	4.16389	53.921
	0	ev	2.87802	7.45067	15.2925	0.294225	1.01829	0.567313	0.116346	0.20427	0	0	3.55702	31.3787							0	ev	0.612287	6.50849	8.3462	0	0.708923	0.933786	0	0	17.1097	1.50704	1.03471	5.48518	92.5382
Int std for TAGs: TAG-tri 15:0 50µg	3	30	5.45563	19.5062	32.4153	0.644623	0.820544	3.21336	0.546887	0.483977	0	0	9.09335	72.1799							3	30	1.85377	12.1271	20.9962	0.29726	0.159859	0	0	1.4691	36.9033	1.17931	0.811767	4.86777	72.0374
	3	31	5.69096	21.7047	29.9459	0.176214	0.283228	3.00219	0.532197	0.375713	0	0	7.60709	69.3181							3	31	3.60926	20.5403	11.2055	0	0	5.90843	0	0	41.2635	1.34384	0	2.64451	64.9763
	3	wt	4.42546	10.2958	19.1997	0.267728	0.689884	1.08682	0.168543	0.121512	0	0	4.39865	40.6541							3	wt	1.20906	3.87404	7.44063	0	0.232088	0	0	0	12.7558	0.802197	0	2.67419	49.6156
	3	ev	4.48259	14.58	28.0047	0.384981	0.365393	3.11647	0	0.18872	0	0	7.66146	58.7843							3	ev	1.44149	8.33826	16.8953	0	0	0	0	0	26.6751	0.602525	0	1.77779	43.6182
	7	30	6.40846	23.9701	40.0775	0.380806	0.897833	2.3817	0.541479	1.0655	0.678266	0	10.0101	86.4118							7	30	2.2834	13.4784	25.5929	0.300453	0.200587	0.208106	0.489204	1.35137	43.9044	1.17744	0	3.7716	68.713
	7	31	9.34625	32.3998	46.4355	0	0	2.99805	0.964911	1.47477	0	0	9.33986	102.959							7	31	3.44406	22.3789	33.7636	0.255927	0.197133	0.927748	1.56296	1.6886	64.219	1.39797	0.980163	4.58517	83.4308
	7	wt	6.79509	19.9057	35.4513	0.291268	1.13414	1.29887	0.364137	0.549052	0	0	7.30163	73.0912							7	wt	1.11548	7.31354	15.0632	0	0.0790021	0	0	0	23.5713	1.27916	1.00358	4.50515	88.588
	7	ev	6.71978	16.2299	30.4631	0	0.719706	1.87743	0.252351	0.811166	0	0	7.36024	64.4337							7	ev	2.12084	13.2921	35.9614	0	0	0	0	0	51.3743	2.77817	0	4.26883	117.288
	10	30	6.66251	20.5228	32.12	0	1.02606	1.47619	0.574229	1.05418	0	0	6.16857	69.6045							10	30	3.38822	10.5472	21.855	0	0	0	0	0	35.7904	1.98993	0	10.2128	139.439
	10	31	8.08716	28.5482	44.0593	0	0.366225	2.31354	0.349396	1.36492	0	0	8.99838	94.0871							10	31	4.49428	19.1345	30.1103	0	0	0	0	0	53.7391	3.05576	0	5.63595	126.728
	10	wt	7.15033	23.9574	35.3493	0	0.615231	0.977398	0.541151	1.2571	0	0	8.00243	77.8503							10	wt	0	0	0	0	0	0	0	0	0	4.21182	0	10.2915	194.886
	10	ev	6.34405	18.5753	35.2309	0	0.879534	1.0004	0.312239	1.18021	0	0	8.1177	71.6403							10	ev	3.68616	14.6111	35.9634	0	0	0	0	0	54.2606	1.73217	1.02321	5.35747	94.5986
	14	30	7.39694	28.3911	30.5161	0.294693	0.595481	0.730432	0.938182	2.28814	0.478919	0.389453	5.8312	77.8507							14	30	0	0	0	0	0	0	0	0	0	1.23599	0.674777	4.08785	69.6871
	14	31	6.62924	26.1405	44.0601	0.48463	0.992761	1.75108	0.831921	2.16263	1.3414	1.08985	10.8018	96.2859							14	31	1.85694	7.8822	13.4554	0	0	0	0	0	23.1946	2.01045	0	3.1234	57.6782
	14	wt	6.59471	24.2391	41.701	0.51236	1.14746	1.64854	0.981485	2.04602	1.44086	0.757372	11.9669	93.0358							14	wt	0.755341	3.86297	8.1641	0	0	0	0	0	12.7824	1.4873	0	4.82275	83.054
	14	ev	9.06723	24.83	47.6436	0.62178	1.17296	1.71777	0.725935	2.52845	1.35328	1.10612	10.4636	101.231							14	ev	3.61866	21.112	43.6516	0	0	0	0	0	68.3822	3.61395	0	11.1155	125.074
	17	30	9.3897	30.4341	55.363	0.639715	1.17447	1.60356	0.786315	3.1736	1.16615	1.23115	10.2877	115.25							17	30	2.97255	15.7	34.0302	0	0	0	0	0	52.7027	2.46844	0	2.96004	73.3514
	17	31	10.5237	37.0849	65.7377	0.578988	1.00092	1.6648	1.02589	3.67461	1.73873	1.74516	11.4315	136.207							17	31	3.06525	16.3988	32.8888	0	0	0	0	0	52.3529	2.72798	0	3.08785	90.0452
	17	wt	8.32841	25.8206	45.1846	0.271638	1.01557	1.36754	0.874685	2.41688	1.44144	1.03554	9.9842	97.7411							17	wt	0	0	0	0	0	0	0	0	0	1.12986	0.535891	3.70608	68.3401
	17	ev	6.53902	19.4242	36.2037	0.413154	0.859052	1.14122	0.612395	2.13368	0.899562	0.69575	8.64914	77.5709							17	ev	2.56134	8.83323	21.8623	0	0	0	0	0	33.2569	4.42207	0	6.40971	118.771
	Total lipids
Independent study 2
Int std for Total lipids: PC-Di 17:0 100µg	Day	sample name	14:0	16:0	16:1	16:2(6,9Z)	16:2(9,12Z)	16:3	16:4	18:0	18:1(11Z)	18:2(9,12E)	18:3(6,9,12Z)	18:3(9,12,15Z)	20:5	22:6	total				Day	sample name		14:0	16:0	16:1	16:4	18:0	18:1(9Z)	18:2(6,9Z)	18:3(6,9,12Z)	20:5	total
	0	30	4.34266	11.0015	20.6619	0	1.00967	0	0	0	0	0	0	0	3.76665	0	40.7823				0	30		2.38012	11.8955	25.482	0	0	0	0	0	1.18763	40.9452
	0	31	5.86004	15.455	29.8412	0	0.948853	0	0.588663	0	1.31286	0	0	0	5.03556	0	59.0422				0	31		4.48735	18.7933	37.6413	0	0	1.70644	0	0	3.5554	66.1838
	0	wt	3.36674	5.66981	10.7993	0.105595	0.909646	0.545027	0.258909	0.0741208	0.491316	0.239011	0	0	2.4931	0.146307	25.0989				0	wt		1.6129	5.69107	14.3232	0	0	0	0	0	0	21.6271
	0	ev	3.33112	6.56295	12.7098	0	1.13416	0	0.946431	0	0	0	0	0	3.42345	0	28.108				0	ev		1.56587	6.44962	14.7599	0	0	0	0	0	0	22.7754
	3	30	3.63019	10.2862	18.2083	0	1.62808	0	1.5031	0	0	0	0	0	5.03716	0	40.293				3	30		1.83233	10.0342	18.839	0	0	0	0	0	0	30.7055
	3	31	4.44726	12.2413	21.5744	0	1.37706	0	1.33951	0	0.356329	0	0	0	5.19662	0	46.5325				3	31		3.09686	13.8022	25.8856	0	0	0.438967	0	0	1.49663	44.7202
	3	wt	2.91766	4.64833	10.7252	0.314008	1.40823	0.560686	0.966943	0.115155	0.24142	0.266671	0	0.0380118	3.85119	0.514581	26.5681				3	wt		0.901247	3.73795	9.13292	0	0	0	0	0	0	13.7721
	3	ev	3.65363	9.0354	15.7027	0	1.69983	0	1.70247	0	0	0	0	0	4.65604	0	36.4501				3	ev		1.95998	9.40166	17.5602	0	0	0	0	0	0	28.9218
	7	30	6.21477	21.0091	36.3159	0	1.01662	0	0	0	0	0	0	0	7.81951	0	72.3759				7	30		2.95473	16.0645	32.3694	0	0	0	0	0	0.916209	52.3048
	7	31	9.691	27.3729	49.3039	0	1.47478	0	1.6913	0	1.90412	0	0	0	11.8987	0	103.337				7	31		4.1029	17.8127	34.6515	0	0	1.10025	0	0	3.48536	61.1527
	7	wt	6.66514	9.80902	22.4597	0.265774	2.3339	0.543412	0.557207	0.136359	0.318847	0.434314	0.118507	0.0690677	5.11053	0.351068	49.1728				7	wt		1.25305	5.13796	14.5895	0	0	0	0	0	0	20.9805
	7	ev	7.85342	19.4508	35.5473	0.505071	2.75242	0.87881	2.60068	0.268613	0.406855	0.308685	0	0	9.64173	0.49697	80.7114				7	ev		2.5508	11.3736	24.435	0	0	0	0	0	0	38.3595
	10	30	8.25345	27.5378	42.8703	0	0.865387	0	0	0	1.41504	0	0	0	7.24613	0	88.1882				10	30		3.81318	19.9812	42.3707	0	0.314201	1.20193	0	0	4.78552	72.4667
	10	31	13.2527	39.3448	63.6186	0	0	0	2.24115	0.978899	2.93678	0	0	0	11.4769	0	133.85				10	31		6.32609	25.9939	53.05	0.982751	1.08004	2.31206	1.12456	1.54463	6.84563	99.2596
	10	wt	11.2516	18.3285	39.7962	0	2.1584	1.00241	0.955906	0.26693	1.26274	1.82455	0	0	8.14404	1.22898	86.2203				10	wt		4.18222	12.3588	19.7584	0	0	0	0	0	0	36.2994
	10	ev	8.88629	22.9534	40.1093	0	2.29605	1.8858	1.08398	0	1.02681	0	0	0	9.34155	0	87.5832				10	ev		3.58192	12.8685	28.6652	0	0	0	0	0	2.15738	47.273
	14	30	9.26211	32.1169	58.2948	0	0.967633	0	0	0	2.35649	0	0	0	9.62783	0	112.626				14	30		4.67363	20.6694	46.3305	0	0.243357	1.51619	0	0	4.61438	78.0475
	14	31	13.0993	41.4795	78.4758	0	0	0	0	0	3.93266	1.12466	0	0	12.8449	0	150.957				14	31		7.53312	27.9783	59.4731	0.8411	0.864983	2.65477	1.17976	1.84571	6.10253	108.473
	14	wt	7.85362	14.5241	36.0948	0	0	0	0	0	1.58004	0	0	0	6.73075	0	66.7832				14	wt		3.77475	10.4354	26.7254	0	0	1.2076	0	0	0	42.1432
	14	ev	19.9535	56.3816	102.33	0	1.14766	4.41422	0	0	3.25354	0	0	0	24.6224	0	212.103				14	ev		4.33244	15.4244	34.8515	0	0.209082	0.854196	0	0	3.25582	58.9274
	17	30	8.47152	30.6654	57.1985	0	0	0	0	0	2.57105	0	0	0	9.47856	0	108.385				17	30		5.0622	22.3753	50.2336	0	0.286465	1.78226	0	0	4.64678	84.3866
	17	31	14.639	47.2734	84.3823	0	0	0	0	0.478925	4.48864	1.40759	1.30625	0	10.4245	1.73914	166.14				17	31		8.08702	29.9945	65.609	0.849232	0.757215	3.05098	1.22492	2.01321	6.00511	117.591
	17	wt	9.03938	18.2481	38.6167	0	0	0	0	0	2.11759	0	0	0	5.46274	0	73.4845				17	wt		4.21137	11.6013	29.6384	0	0	1.43886	0	0	0	46.8899
	17	ev	9.59292	27.4497	45.9058	0	0.876456	0.746743	0	0	1.67207	0	0	0	7.8743	0	94.1181				17	ev		4.56156	16.1889	37.0638	0	0	1.02131	0	0	3.3797	62.2153
Independent study 3	Total lipids																				TAGs
including line 53 (ScDGA1)	Day	sample name	14:0	16:0	16:1	16:2(6,9Z)	16:2(9,12Z)	16:3	16:4	18:0	18:1(9E)	18:1(9Z)	18:2(9,12Z)	18:3(6,9,12Z)	18:4	20:5	total				Day	sample name	14:0	16:0	16:1	16:2(6,9Z)	16:2(9,12Z)	16:3	16:4	18:0	18:1(9Z)	18:1(11Z)	18:2(9,12Z)	18:3(6,9,12Z)	18:3(9,12,15Z)	18:4	20:5	22:6	sum
Int std for Total lipids: PC-Di 17:0 100µg	0	30	10.1632	39.4545	66.1761	2.083	23.3011	2.65133	7.98653	2.32752	6.63925	1.67921	0	0	0	28.6083	191.07				0	30	1.00707	6.70761	12.3853	0.364945	0.66364	0.228062	0.568364	0.425675	0.510011	0.339934	0	0	0	0.189659	2.78535	0.386759	26.5624
	0	31	10.2125	28.2723	53.8619	1.41628	18.7898	3.36698	7.00655	1.69038	2.17043	3.13888	1.81048	1.10446	0.439986	29.8875	163.168				0	31	0.59629	7.62271	12.3668	0.127717	0.323533	0.1249	0.275738	1.35313	0	0.292935	0.110334	0.104327	0	0.116187	6.14828	0.188161	29.751
	0	53	3.54799	11.2277	26.7244	1.08754	2.30794	2.15145	2.01313	0.683002	0.708703	2.96079	0.493465	0	0	11.1727	65.0788				0	53	0.807701	6.33933	16.5769	0.257825	0.275932	0.813717	0.195608	0.725311	0.419393	0.759889	0	0	0	0	3.60379	0.230218	31.0056
	0	wt	4.08853	8.19238	21.4469	1.04539	2.49058	2.5431	1.20104	0.164736	0.887611	1.18844	0.853685	0.205733	0	9.53456	53.8427				0	wt	1.2493	9.13681	15.1228	0.429124	0.810858	0.27873	0.674015	0.539139	0.559694	0.444124	0	0	0	0.17029	2.82238	0.39943	32.6367
	0	ev	5.21256	21.0994	34.3216	0.927752	3.36717	1.98751	2.74288	0.983112	0.526062	2.40969	0.822042	0.454598	0.621845	12.2029	87.6791				0	ev	1.571	11.4672	24.2033	0.708692	1.43743	0.844909	1.32108	0.729883	0.93844	0.501822	0.192352	0.15705	0	0.654216	6.91546	0.733256	52.3762
	3	30	4.22332	15.7443	24.3945	0.758411	3.03434	1.09531	3.03842	0.796328	0.586421	2.2012	0	0	0.320376	9.92389	66.1169				3	30	0.890426	3.42336	10.0992	0.49288	0.477102	0.476802	0.206329	0.210207	0.422872	0.13915	0	0	0	0	2.12493	0.116338	19.0796
	3	31	7.68102	22.48	35.875	0.706482	4.20961	1.25142	4.43635	1.02768	1.51946	1.57511	0.861114	0.720081	1.1523	17.0982	100.594				3	31	3.10926	11.9394	20.9125	0.366531	1.09899	0.321545	0.799898	0.740093	0.630724	0.664528	0.267672	0.343298	0	0.625559	4.47391	0.480792	46.7747
	3	53	4.49717	12.3647	26.422	1.28409	3.54329	2.13173	3.63559	0.644892	0.65373	3.22581	0.211275	0	0	12.3855	70.9997				3	53	1.25811	5.37295	14.352	0.619971	0.661908	0.435724	0.637057	0.380582	0.355217	0.648116	0.0604037	0.0448717	0	0.0731326	2.87253	0.446266	28.2188
	3	wt	4.83283	8.748	19.4985	1.1855	4.88323	3.24863	2.73383	0	0.525497	1.42285	0.496868	0	0	13.6839	61.2596				3	wt	0.516203	2.20236	5.52419	0.31376	0.344145	0.888088	0.129334	0.356732	0.12476	0.159795	0	0	0	0	1.36648	0.223551	12.1494
	3	ev	5.16396	16.6255	28.4592	1.05795	4.54451	2.26086	3.90882	0.890973	0.218546	2.79228	0.808636	0	0.711947	13.8727	81.316				3	ev	1.38555	6.48819	13.9472	0.505713	0.866257	0.535613	0.910625	0.243839	0.219383	0.493004	0.087336	0.0784257	0	0.34555	3.28214	0.414181	29.803
	7	30	4.6745	19.0265	30.9967	0.827387	2.81489	1.27067	2.78941	0.844052	0.868454	2.24388	0.22775	0	0.425667	11.5579	78.5677				7	30	1.86199	10.6098	19.4176	0.50875	0.833453	0.376734	0.876137	0.40331	0.504644	0.669723	0	0	0	0.416304	3.64827	0.43798	40.5647
	7	31	8.29826	28.8374	49.8288	0.660597	2.71949	1.12706	3.23165	1.19685	2.68037	2.01396	1.33001	1.30317	1.40859	18.5972	123.233				7	31	4.00725	17.0294	32.0398	0.348047	0.898231	0.319978	0.899808	0.829673	1.66775	0.814948	0.474158	0.707605	0	0.938262	6.66963	0.569283	68.2138
	7	53	4.51425	12.7351	26.4112	1.20174	3.83106	2.75993	2.62574	0.58889	0.81037	2.53763	0.731177	0	0.342999	13.5493	72.6394				7	53	0	0	0	0	0	0	0	0	0	0	0	0	0	0	0	0	0
	7	wt	4.34933	11.6863	25.8946	1.21442	4.20152	2.93636	2.49521	0.377669	0.781763	2.25726	0.775746	0	0.396166	14.5523	71.9187				7	wt	0	0	0	0	0	0	0	0	0	0	0	0	0	0	0	0	0
	7	ev	3.68491	13.1588	22.6675	0.886945	3.355	1.91027	2.6855	0.651745	0.335096	2.02423	0.716931	0.280385	0.489478	10.7702	63.617				7	ev	0	0	0	0	0	0	0	0	0	0	0	0	0	0	0	0	0
	10	30	4.2991	20.1849	34.9373	0.84143	2.77048	1.24167	2.61833	0.956239	1.1671	2.5172	0.55622	0	0.461237	12.9593	85.5106				10	30	0	0	0	0	0	0	0	0	0	0	0	0	0	0	0	0	0
	10	31	9.98857	35.2286	67.6154	0.77759	2.89575	1.49379	3.18762	1.3517	3.76668	2.54738	1.95919	2.16345	1.46854	22.4284	156.873				10	31	0	0	0	0	0	0	0	0	0	0	0	0	0	0	0	0	0
	10	53	4.54344	14.0676	29.9331	1.28205	3.11378	2.68991	2.704	0.700396	1.00123	3.12273	0.607237	0	0	13.2913	77.0568				10	53	0	0	0	0	0	0	0	0	0	0	0	0	0	0	0	0	0
	10	wt	4.92943	9.29637	21.793	0.987489	3.81659	2.78986	1.45078	0.359466	0.671524	1.34763	0.826974	0	0.826532	12.4621	61.5578				10	wt	0	0	0	0	0	0	0	0	0	0	0	0	0	0	0	0	0
	10	ev	4.75093	13.7667	24.7252	1.01935	3.65024	2.39273	2.94634	0.742994	0.54006	2.40422	0.813687	0	0.493823	11.9602	70.2065				10	ev	0	0	0	0	0	0	0	0	0	0	0	0	0	0	0	0	0
	14	30	5.37253	20.9534	25.7087	0.447533	1.35971	0.877222	1.42093	1.16462	0.920757	1.47138	0.279864	0	0	7.82891	67.8056				14	30	0	0	0	0	0	0	0	0	0	0	0	0	0	0	0	0	0
	14	31	11.0176	35.8899	74.6357	0.791786	2.3349	1.39073	2.81779	1.28494	4.09418	2.56276	2.06943	2.58422	1.16432	20.4961	163.134				14	31	0	0	0	0	0	0	0	0	0	0	0	0	0	0	0	0	0
	14	53	3.67784	11.6886	26.0737	0.996937	2.11454	2.06122	1.64062	0.62785	0.881961	2.4763	0.517155	0	0	10.664	63.4208				14	53	0	0	0	0	0	0	0	0	0	0	0	0	0	0	0	0	0
	14	wt	1.51708	7.74767	16.9596	0.32419	1.05598	0.782266	0.433276	0.261645	0.310789	0.860107	0.289128	0	0.272088	11.8979	42.7117				14	wt	0.497719	2.68833	7.58067	0.328656	0.415017	0.393479	0.100562	0.441993	0.282509	0.0818663	0	0	0	0	1.8332	0.325558	14.9696
	14	ev	4.07624	14.51	26.0909	1.00391	3.59198	2.32999	2.92556	0.760953	0.530107	2.52453	0.904007	0.162056	0.561975	12.6003	72.5726				14	ev	0.629424	9.12735	18.7928	0.422599	0.645225	0.447964	0.565563	1.19223	0	0.599844	0.208621	0	0	0.265655	4.05902	0.404083	37.3603
	17	30	7.20631	32.4359	59.5388	1.33262	3.2404	1.58224	2.23901	1.40106	2.39781	3.19975	0.956386	0.736136	1.00301	17.9763	135.246				17	30	2.31175	20.0799	41.1086	0.908817	1.16668	0.71976	1.22333	0.853975	1.67649	1.71544	0	0.307834	0	0.634295	9.20417	0.909043	82.82
	17	31	17.2063	58.843	71.5213	2.01243	1.84643	1.1243	1.69737	2.07347	5.57168	2.69106	1.74509	2.49331	0.943234	18.4847	188.254				17	31	7.51043	30.6952	73.9572	0.569891	1.03607	0.311505	0.910026	1.28032	0	3.85838	1.21727	1.6003	0	0.522384	5.80526	0.235207	129.509
	17	53	7.84908	25.0989	61.9591	2.12282	3.72592	3.36142	2.33489	0.96847	1.88841	4.25951	1.00758	0.665299	0.474728	18.2501	133.966				17	53	2.17466	13.3651	37.4731	1.09787	1.08802	1.05045	0.880771	0.726416	0.561135	1.44145	0.394649	0.368554	0.179247	0.283163	6.47229	0.651815	68.2088
	17	wt	3.78278	9.51009	19.8675	0.780968	1.97421	1.27594	0.697779	0.718206	0.767226	2.29943	0.611288	0	0.409959	8.01711	50.7125				17	wt	0.476131	3.5355	9.04718	0.389534	0.468162	0.476027	0.174614	0.528094	0.402417	0.170156	0.157448	0	0	0	2.68726	0.490246	19.0028
	17	ev	5.68611	17.2145	34.9883	1.30688	4.12532	2.3762	2.68694	0.843148	0.604185	3.02797	1.09924	0.514894	0.543443	14.9595	89.9767				17	ev	0.831702	4.77277	10.8339	0.416887	0.687969	0.527803	0.750526	0.255385	0.199497	0.362685	0.172018	0.110727	0.252726	0.185087	3.44363	0.297166	24.1005

## Sheet: LD morphology
	line
Labelling of lines	30	Pt4D1O3.1
	31	Pt4D1O3.2
	53	Pt4D1.1
	WT	wild type
	EV	empty vector
average number LD per cell		Line	avg	std
		EV	1.73	0.23
		3	3.69	0.61
		30	4.62	0.65
		31	5.84	0.51
		53	6.46	0.58
average LD diameter [um]		Line	avg	std
		EV	0.63	0.13
		3	1.65	0.23
		30	2.21	0.25
		31	2.69	0.11
		53	1.69	0.18

## Sheet: ScDGA1+AtOLEO3 N deplete
Growth condition	nitrogen deplete
Labelling of lines	30	Pt4D1O3.1
	31	Pt4D1O3.2
	53	Pt4D1.1
	WT	wild type
	EV	empty vector
SUMMARY FROM GC DATA														TAGs µg/mg (dry weight)
avg from three independent studies	Total lipids µg/mg (dry weight)
		fcpA::ScDGA1+AtOLEO3				fcpA::ScDGA1									fcpA::ScDGA1+AtOLEO3				fcpA::ScDGA1
	Days	30	std	31	std	53	std	wt	std	ev	std			Days	30	std	31	std	53	std	wt	std	ev	std
	0	78.4741	33.7909	85.183	21.5763	138.249	89.0575	94.1105	13.423	88.0714	43.5689			0	38.4996	16.3803	37.7026	7.09218	33.7562	18.751	35.3449	26.5716	44.9593	24.1041
	3	124.169	107.182	98.536	52.381	111.103	58.0914	101.728	55.6235	103.467	16.9858			3	43.8041	26.9553	55.2671	35.2989	31.1226	5.48532	19.5729	3.81075	44.8125	22.5447
	7	115.56	52.6157	119.546	57.6961	145.7	105.192	68.1829	6.2505	128.383	57.5295			7	78.7981	48.0732	74.1641	36.3863	74.077	47.6369	35.1974	9.1658	80.4994	45.0137
	10	152.75	86.8869	129.98	56.2317	112.479	29.1643	99.4513	35.5132	115.005	37.9788			10	83.1056	6.47438	109.7	65.4671	86.7825	43.6429	74.096	48.2261	95.6308	46.3669
	14	127.281	36.0821	163.946	85.1027	120.721	30.1327	109.108	12.5268	157.594	57.2902			14	114.251	75.3484	120.978	80.2291	104.558	70.1749	70.1368	36.6187	99.4793	29.8676
	17	145.34	57.8357	162.192	73.4892	120.763	18.8723	93.2296	28.0424	161.126	52.2748			17	77.1292	33.5697	68.7577	43.6049	83.0671	6.04764	63.9953	4.97864	111.598	24.7894
TAG productivities		30	31	53	ev	wt
calculated from three independent studies	Study 1	10.6412	11.8924	9.32659	3.77572	5.36094
	Study 2	2.99857	6.39553	2.25815	5.0434	1.42178
	Study 3	2.59268	2.59826	3.58717	2.86374	0.672686
	nitrogen deplete	5.41083	6.96208	5.0573	3.89429	2.48513
	std	4.53421	4.67292	3.75655	1.09466	2.51852
	nitrogen replete	2.72755	4.38064	3.09393	2.36981	1.24544
	std	0.516093	0.584646	0.475427	0.558712	0.844864
	Total lipids
GC DATA
Independent study 1	Day	Sample name	14:0	16:0	16:1	16:2 (6,9Z)	16:2 (9,12Z)	16:3	16:4	18:0	18:1(9Z)	18:1 (11Z)	18:2 (9,12Z)	18:3 (6,9,12Z)	18:3 (9,12,15)	18:4	20:0	20:4 (5,8,11,14)	20:5	24:0	24:1	total					TAGs		Day	Sample name	14:0	16:0	16:1	16:2 (6,9Z)	16:2 (9,12Z)	16:3	16:4	18:0	18:1(9Z)	18:1 (11Z)	18:2 (9,12Z)	18:3 (6,9,12Z)	18:3 (9,12,15)	18:4	20:0	20:4 (5,8,11,14)	20:5	24:0	24:1
Int std for Total lipids: PC-Di 17:0 100µg	0	30	7.25586	23.674	45.0106	1.4175	5.65321	1.56304	3.64012	5.67359	0.846344	0.889197	2.4762	2.12445	0	1.30589	0.854897	0	0	14.5216	0.688978	117.595							0	30	2.72627	12.7892	23.1341	0.557105	1.08101	0.466954	0.881211	0.797641	0.56567	0.726222	0.778601	0	0.387238	0	0	0	4.07908	0	0.373391
	0	31	9.51713	24.985	56.2163	1.3496	9.22023	1.15756	6.55975	8.67932	0.918456	2.04976	1.62854	4.9416	2.2394	1.62546	1.87939	0	0.809359	26.7821	0.31683	160.876							0	31	1.5869	4.86349	8.49514	0.289025	0.383296	1.29254	0	0.344072	0.411007	0.202411	3.56182	0.712033	0	0	0	0	1.74579	0	0.17303
	0	53	8.34602	21.9819	54.9976	1.92572	5.87419	1.74068	4.40636	5.24833	0.705787	1.13897	2.29918	1.96494	0.406846	0.91322	0.665408	0.437821	0	15.6716	0.724682	129.449							0	53	2.94893	10.8061	28.2747	0.739332	1.2086	0.56733	0.879916	0	0.627615	0.954943	0.967662	0	0	0	0	0	4.70421	0	0.462104
	0	EV	10.499	35.4886	74.8427	1.65466	5.86877	0.534403	2.41123	6.48547	0.916431	1.52986	2.37795	2.60958	0	1.32721	1.33444	0	0	20.1961	0.325494	168.402							0	EV	4.06031	16.6024	34.4991	0.578859	1.32753	0.418207	1.26713	0.441347	0.745422	0.927141	1.18598	0	0.545494	0	0	0	6.41107	0	0.637806
	0	WT	8.34552	12.0436	37.942	0.871948	6.74317	2.50567	3.5712	2.83592	0.427413	1.24151	0.633689	2.95477	0.505719	1.04639	0.507983	0	0	13.1011	0.4476	95.7251							0	WT	2.27771	44.2428	100.012	1.61738	3.13054	0.9951	2.43221	0.689415	3.02776	3.83691	1.47886	0	0	0.816977	0	0	12.2995	0	1.30213
	3	30	13.8594	44.5077	67.3956	1.77999	7.7385	12.8091	1.97949	7.12208	1.7888	1.27559	6.37824	1.61091	0	0.815439	1.30842	0	0	19.1245	2.68089	192.175							3	30	4.32791	20.3887	34.0528	0.775997	1.6303	0.416798	0.894929	3.51461	0.678686	0.999978	0.770166	0	0	0.572889	0	4.10035	0	0	0.45775
	3	31	18.9783	51.3523	81.7286	1.29737	9.44643	13.0047	2.07836	8.57445	15.5161	2.38212	4.6142	2.54591	0.907814	0.732968	2.50458	0	33.3259	2.2189	0.334025	251.543							3	31	6.57932	24.7739	40.9529	0.481681	1.8232	0	0.761891	5.34294	1.1865	0.873453	0	0	0	1.12851	0	5.4022	0	0	0.553674
	3	53	8.30189	25.0343	45.8921	1.28491	5.48445	14.8518	1.34377	4.83513	1.07625	0.831787	4.0266	1.85819	0	1.04046	0.75979	0	0	14.2896	1.40823	132.319							3	53	2.25563	9.60479	16.7192	0.392191	0.765608	0.196102	0.540174	0.33052	1.08499	0.544225	0.739427	0	0.476415	0.166466	0	0	1.85247	0.054246	0.201207
	3	EV	13.3333	44.5168	71.3988	1.58893	6.72094	12.245	1.62823	6.39777	1.45422	1.58544	4.53716	1.67978	0	0	1.31286	0	0	18.3035	2.22009	188.923							3	EV	4.06965	17.5683	29.6349	0.564147	1.25271	4.55337	0.756201	3.30489	0.646789	0.786074	0.780699	0	0	0.467822	0	3.90998	0	0	0.456967
	3	WT	11.2736	19.3117	49.0706	1.35388	8.47317	15.0906	2.31289	5.46148	0.741922	1.00662	2.70359	2.81032	0	1.39639	0.769862	0	0	19.8451	2.04033	143.662							3	WT	1.76085	4.74399	11.3106	0.24363	0.57998	0	0.2204	1.42995	0.276628	0.210474	0.688911	0	0.51135	0	0	1.29488	0.0596555	0	0.202275
	7	30	17.8174	68.6142	114.381	2.79596	9.21463	13.8933	3.30083	8.42777	2.59616	2.70056	8.99847	1.53773	0	0	2.25483	0	0	32.409	3.19784	292.139							7	30	6.91856	33.3277	60.2562	1.35528	2.5295	0.894848	2.19589	5.61843	1.19693	1.85165	0	0	0	1.20383	0	9.348	0	0	0.933586
	7	31	19.8733	63.2743	116.839	1.65046	8.17543	14.3657	3.71177	7.10516	2.56707	4.37614	5.07037	3.74496	2.46101	0	2.77215	0	0.840821	36.6861	2.17449	295.689							7	31	4.31249	21.1038	42.2252	0.884411	1.63278	0.495185	1.03955	0.569135	1.37954	1.47716	0.390973	0	0	0.458421	0	0	5.48076	0	0.579848
	7	53	13.0453	45.4815	87.4049	2.22884	7.63808	15.274	2.728	6.99387	1.69993	1.57434	7.17153	1.39035	0	0	1.30128	0	0	26.6936	2.29157	222.917							7	53	7.74716	32.5384	62.8219	0.681876	2.03154	0.732396	1.58871	6.29132	2.27337	1.3778	0.978263	0.891422	0	1.51394	0	10.6888	0	0	0.961251
	7	EV	15.9371	61.8748	109.824	2.57458	8.33628	10.9937	2.55342	8.43075	1.82914	2.61776	5.71119	1.39949	0	0	2.31336	0	0	30.0308	1.62012	266.046							7	EV	6.80683	33.6584	60.9441	1.23428	2.29629	0	2.22394	0.915656	1.37319	1.82929	0	0	0	1.17906	0	0	9.09298	0	0.982813
	7	WT	13.7298	20.8987	61.2014	1.58643	8.35123	16.6587	4.32322	3.61199	0.707563	1.6623	2.04623	2.64132	0.684459	0.648975	0.736582	0	0	21.7774	1.89702	163.163							7	WT	2.60126	6.67763	23.1773	0.528753	1.11299	0.470946	0.520614	0.421162	0.56431	0.416747	0.436186	0.123159	0	0.216972	0	0	3.19439	0	0.45883
	10	30	21.4191	37.893	56.5139	0	2.93135	14.4212	1.45626	1.50224	0	1.31608	1.44771	1.51645	0	0	0	0	0	3.41933	4.502	148.339							10	30	5.91294	17.0506	40.9701	0.655309	1.65945	0.669236	0.628571	4.80179	0.998891	0.663106	1.72446	0	0	0	0	4.16804	0	0	0.593382
	10	31	26.2538	80.8513	131.871	1.17324	4.61519	13.046	2.28685	4.8505	0.63211	3.92859	4.41103	3.16778	2.04843	0	1.30358	0	0	15.8556	4.68099	300.976							10	31	11.4308	44.0596	90.1489	0	2.46402	0	1.94454	9.2827	2.51476	2.05281	1.55344	1.30241	0	1.38425	0	12.8595	0	0	1.16162
	10	53	19.3549	66.8498	87.7219	1.41902	3.48363	13.9602	1.1856	3.74622	0.925651	1.44825	5.1499	1.90467	0	0	0	0	0	6.29637	6.01942	219.465							10	53	7.88213	34.3461	70.9914	1.32874	2.61203	0.899713	2.121	6.40092	2.15448	2.44727	0.844289	0	0	0.62225	0	8.89971	0	0	0.875855
	10	EV	20.6996	77.7491	85.0017	1.19202	2.87937	13.7455	0	3.41153	0.794933	2.05499	4.1355	0.951161	0	0	0	0	0	5.88533	6.23093	224.732							10	EV	8.70308	41.3534	71.488	1.23806	2.42337	0	2.33718	7.0676	1.56626	2.12992	0	0	0	1.19637	0	10.1377	0	0	1.01723
	10	WT	18.3514	71.2533	101.535	1.73381	4.46576	14.7806	1.53651	4.88124	1.70049	2.67358	6.76266	1.13173	0	0	0	0	0	13.3196	3.82247	247.948							10	WT	7.46241	35.7831	62.676	1.13747	2.18292	0.807094	1.93292	0.82222	1.29924	1.90594	0	0	0	1.00862	0	0	8.40655	0	0.799484
	14	30	22.0681	94.3276	127.275	0	3.31094	14.3591	0	3.39947	2.01181	3.54223	7.42973	0	0	0	0	0	0	9.67938	5.53596	292.94							14	30	10.1233	55.1366	101.931	1.32883	2.68757	0.907932	2.26082	8.22096	2.55802	3.6416	2.76788	0.695092	0	1.39666	0	11.741	0	0	1.16286
	14	31	25.7072	85.8979	184.88	1.62899	6.72472	13.9755	2.7465	6.04116	21.0174	5.55066	6.87422	4.55113	4.17385	0	2.42527	0	43.5323	1.79332	0	417.52							14	31	12.4728	49.763	103.872	0.819192	2.56415	0.966821	1.95812	10.1289	2.75061	2.86219	2.03569	1.66701	0	1.30426	0	13.8924	0	0	1.43001
	14	53	20.6552	78.7627	148.216	0	5.19285	14.775	0	5.62301	0	0	8.61428	0	0	0	0	0	0	18.5859	3.45118	303.876							14	53	9.50665	44.2428	100.012	1.61738	3.13054	0.9951	2.43221	0.689415	3.02776	3.83691	1.47886	0	0	0.816977	0	0	12.2995	0	1.30213
	14	EV	24.1587	98.9425	167.869	2.27631	5.23228	14.1636	0	6.12473	2.03187	4.64635	8.34584	1.86661	0	0	2.03476	0	0	24.3885	2.85071	364.932							14	EV	11.8606	57.0388	110.225	1.58305	3.00981	0.970534	2.82708	0.847993	2.6323	3.68548	2.08719	0.6753	0	1.72382	0	0	15.3878	0	1.54105
	14	WT	22.17	45.8646	111.296	1.42886	6.61158	15.1983	3.48771	3.10331	18.1255	3.81626	3.10068	4.73417	1.77207	0	1.07808	0	27.5651	1.92367	0	271.276							14	WT	7.98341	22.8536	59.4606	0	2.23337	0	0	0	1.52627	0	2.18291	0	0	0	0	0	7.48524	0	1.13793
	17	30	69.2668	99.1433	1.07565	2.47239	10.4233	0	2.94128	1.87939	3.17324	5.99971	1.2	0.966604	1.28044	0	0	0	14.6393	0.64041	1.52658	216.628							17	30	31.1734	47.9228	0.54254	1.06481	0	0	0.869066	0.437361	1.44166	1.76251	0.411757	0	0.606715	0	0	0	4.90019	0	0.469566
	17	31	59.7668	106.071	0.706802	2.54798	9.32886	0	3.05775	1.22335	3.62563	3.95637	2.2955	2.27618	1.27038	0	0	0.928365	18.1194	0.651458	1.91438	217.74							17	31	23.1651	42.2741	0.864068	0	0	0	0.667147	0.452797	1.27242	1.18472	0.673296	0.804389	0	0	0	0	5.16875	0	0.502089
	17	53	51.2471	85.2004	1.25818	2.66297	10.2543	0	3.27952	1.28931	1.65602	5.56705	0.990656	0	0	0	0	0	14.2254	0.55887	1.75765	179.947							17	53	30.2282	50.2352	0.75607	1.3646	0	0	0.979654	0.628926	3.08261	2.11169	1.54102	0	0	0	0	0	5.35452	0	0.609194
	17	EV	69.0723	99.7483	1.18081	2.92929	10.3721	0	3.46937	1.30288	3.02915	5.08218	1.15485	0.882606	1.36236	0	0	0	17.1531	0.609643	1.88794	219.237							17	EV	26.9811	43.3069	0.960818	0	0	0	0.895051	0.380974	1.17972	1.55752	0	0	0	0.581657	0	0	5.0998	0	0.522741
	17	WT	32.2293	62.1207	0.598223	2.30504	10.1403	1.2825	1.45252	0.532276	2.55294	1.7684	2.49252	1.00218	0	0	0	0	10.8353	0.443169	1.74088	131.496							17	WT	17.3242	35.7372	0.33294	1.0766	0	0.427112	0.384271	0.319266	1.18497	0.646503	0.712375	0.402248	0.338721	0	0	0	3.6039	0	0.528729
	Total lipids																										TAGs
Independent study 2	Day	Sample name	14:0	16:0	16:1 (9)	16:2 (6,9)	16:2 (9,12)	16:3 (6,9,12)	16:4 (6,9,12,15)	18:0	18:1 (9)	18:1 (11)	18:2 (9,12)	18:3 (6,9,12)	18:3 (9,12,15)	18:4 (6,9,12,15)	20:0	20:2 (11,14)	20:3 (5,11,14)	20:4 (5,8,11,14)	20:5 (5,8,11,14,17)	24:0	22:6 (4,7,10,13,16,19)	24:1 (15)	Total				Day	Sample name	14:0	16:0	16:1 (9)	16:2 (6,9)	16:2 (9,12)	16:3 (6,9,12)	16:4 (6,9,12,15)	18:0	18:1 (9)	18:1 (11)	18:2 (9,12)	18:3 (6,9,12)	18:3 (9,12,15)	18:4 (6,9,12,15)	20:0	20:2 (11,14)	20:3 (5,11,14)	20:4 (5,8,11,14)	20:5 (5,8,11,14,17)
Int std for Total lipids: PC-Di 17:0 100µg
	0	30	7.40287	19.6871	37.9485	1.44392	3.55132	2.32022	3.3119	0.557536	0.543714	3.02898	0.432337	0	0	0.450775	0	0	0	0	11.7149	1.65888	0.409626	1.03273	95.4953				0	30	2.00883	11.0815	22.675	0.748237	0.867597	0	0.571096	0.512123	3.11143	0.676093	0.45328	0	0	0	0	0	0	0	2.35121
	0	31	6.80669	15.3397	26.6104	0.586725	3.58721	1.49248	3.46957	0.409311	0.799813	1.99313	0.726026	0.33763	0	0.600374	0	0	0	0	11.6382	1.18621	0.352111	1.17294	77.1085				0	31	1.73789	8.46836	15.5072	0.288266	0.743915	0.287987	0.504659	0.557376	0.90229	0.387395	0.266478	0.313134	0	0.340709	0	0	0	0.071037	2.86446
	0	53	17.3294	37.0002	69.5601	2.12654	22.9263	3.03294	7.59002	0.845674	1.57411	6.36225	1.03139	0	0	0.78198	0	0	0	0	20.6026	3.3354	0.948281	2.38243	197.43				0	53	1.68932	6.9645	14.5532	0.35505	0.57574	0	0.283792	0.407371	0.458119	0.486617	0	0	0	0	0	0	0	0	1.5878
	0	EV	7.10008	17.8366	33.3605	1.01248	3.34024	1.34686	3.86416	0.40087	0.61063	1.98947	0.494248	0	0	0	0	0	0	0	10.7033	1.32357	0.452072	0.96808	84.8032				0	EV	2.17058	9.23169	19.0457	0.481921	0.771903	0	0.521587	0.410112	0.412875	0.466513	0	0	0	0.193161	0	0	0	0	2.09302
	0	WT	19.2656	21.7092	54.4444	1.69356	25.5307	3.90595	3.38928	0.663627	1.19344	3.21197	1.65979	0	0	0	0	0	0	0	16.4155	3.21574	0.938281	2.21883	159.456				0	WT	0.657173	2.43776	6.14902	0.184791	0.335363	0.140453	0.118892	0.376134	0.219235	0.130348	0.0951101	0	0	0	0	0	0	0	0.981006
	3	30	7.71575	23.1201	33.4858	1.13375	3.24158	1.4992	2.78637	0.849689	0.588398	2.46126	0.347169	0	0	0.647925	0	0	0	0	6.72379	0.67453	0.652294	0.665563	86.5932				3	30	2.53162	11.838	22.3175	0.754841	1.07486	0	0.636327	0.336923	0.799912	0.588923	0.175027	0	0	0.388281	0	0	0	0	2.27829
	3	31	10.6059	28.7972	48.1012	0.770946	4.64807	2.06204	3.22068	0.235988	1.29158	2.19342	1.00528	0.376196	0	1.58207	0	0	0	0.378528	12.71	0.676069	0.916859	1.33934	120.911				3	31	3.81662	17.223	30.2585	0.457991	1.51023	0.459765	0.735944	0.690106	0.926665	0.646075	0.338835	0	0	0.888168	0	0	0	0.252844	4.25859
	3	53	13.655	28.7363	55.6012	2.0709	15.0297	3.48237	5.78003	0.584048	1.15031	4.45143	0.774114	0	0	1.11188	0.392914	0	0	0.244658	17.8868	2.86528	0.801252	2.0933	156.711				3	53	1.7498	7.3509	13.715	0.415184	0.624143	0	0.280105	0.450707	4.75729	0.511253	0.645945	0	0	0.163547	0	0	0	0	1.40511
	3	EV	6.6674	21.7086	38.0929	0.99001	3.35508	1.34842	3.22469	0.664522	0.613405	1.91867	0	0	0	0.761771	0	0	0	0	9.65601	1.06737	0.548799	0.838635	91.4563				3	EV	2.57817	14.1854	23.1435	0.572456	1.04633	0	0.7136	0.573622	0.602558	0.581677	0	0	0	0.388457	0	0	0	0	2.47511
	3	WT	15.2592	24.2795	52.6525	1.65254	19.3662	2.5142	5.39865	0.82362	0.953237	2.24665	1.10386	0	0	0.648694	0	0	0	0	14.66	3.09174	1.00496	2.11061	147.766				3	WT	1.0761	3.5438	7.84594	0.232952	0.420795	0.120412	0.178816	0.244772	0.3803	0.136695	0.101401	0	0	0.0761848	0	0	0	0	0.805527
	7	30	8.49629	31.0993	55.8413	1.22432	3.02567	2.0666	1.72013	1.57474	2.13639	3.21699	0.780812	0.355252	0	1.73204	0	0	0	0.41817	12.3953	0.384623	1.61576	1.06928	129.153				7	30	4.23674	21.8934	44.6229	0.924477	1.50217	0.807754	0.711789	0.652787	1.87476	1.71011	0	0	0	1.25451	0	0	0	0	5.49844
	7	31	11.7627	36.4018	66.1017	0.655395	2.77911	1.91273	1.55597	1.15245	2.62038	2.65772	1.416	1.01015	0	1.69227	0	0	0	0.555273	12.3686	0.699247	1.75273	1.12877	148.223				7	31	5.43634	24.6108	54.3264	0.514044	1.77399	0.838815	0.760177	0.763479	2.48388	1.6632	0.728171	0.68737	0	1.63307	0	0	0	0.580112	8.4078
	7	53	22.3857	48.8911	107.274	2.73589	23.4278	5.26122	3.32797	1.0608	4.45435	5.86608	1.97908	1.02991	0	2.29389	0	0	0	0	26.3169	4.01713	1.39487	2.54786	264.264				7	53	2.42909	11.5748	29.2098	0.611279	1.11412	0	0.377079	0.669058	1.28392	0.972191	0.259443	0	0	0.594049	0	0	0	0.177764	4.33161
	7	EV	9.2774	33.8026	55.4321	1.00744	2.83615	1.80869	1.86845	1.01418	1.83382	3.05407	0.807426	0.31463	0	1.43858	0	0	0	0.414598	11.4662	0.435232	1.50527	1.03876	129.356				7	EV	4.2226	23.0039	44.3715	0.750197	1.41301	0.692016	0.712825	0.711737	1.49038	1.7167	0.314443	0	0	0.977085	0	0	0	0.297662	4.89783
	7	WT	5.86332	8.53296	24.9915	0.735527	2.95867	1.5585	1.09431	0.350148	1.01346	0.783559	0.785985	0.27648	0	0.467103	0	0	0	0	9.18396	0.914592	0.226348	1.2331	60.9696				7	WT	1.21757	5.21386	13.7913	0.300744	0.551352	0.226741	0.158782	0.319013	0.530237	0.310444	0.162614	0	0	0.171169	0	0	0	0	1.50269
	10	30	19.6323	45.4425	95.8766	2.28942	11.8297	0	6.7874	2.01559	2.78053	5.92607	2.37746	1.23379	0	2.59222	0	0	0	0.588163	39.364	0.486974	5.83704	0.634699	245.694				10	30	4.25712	20.1386	42.6583	0.942642	1.42197	0.810952	0.693018	0.571676	3.29665	1.76182	0.503758	0	0	0.851568	0	0	0	0	5.2456
	10	31	13.0084	39.9716	66.3604	0.716702	2.52606	1.39937	1.72504	1.08637	1.85748	2.83184	0.986809	0.669341	0	0.923659	0	0	0	0	9.08956	1.55003	1.63868	0.933115	147.274				10	31	6.65693	25.7418	58.5529	0.630919	1.83249	0.94384	0.785019	0.727676	1.842	1.94832	0.630193	0.651436	0	1.15935	0	0	0	0.396666	8.36697
	10	53	12.5423	27.2106	60.9514	1.64275	4.02135	2.54748	2.13446	0.401136	1.79485	2.66338	0.845424	0.43421	0	0.910938	0	0	0	0	16.2144	2.22313	0.710249	1.87572	139.124				10	53	4.44638	13.6328	36.2042	0.834326	1.37424	0.645489	0.445483	0.379794	1.00846	1.09029	0.219034	0	0	0.452556	0	0	0	0	4.51743
	10	EV	10.1243	35.5622	67.946	1.27689	2.85346	1.73585	2.49999	0	1.87005	3.80311	0.792133	0	0	1.4235	0	0	0	0	15.169	1.77258	0	2.09102	148.92				10	EV	5.38193	24.2619	46.1269	0.774431	1.34441	0.713617	0.69913	0.579552	1.61618	1.79782	0.338792	0	0	0.771987	0	0	0	0	5.19344
	10	WT	6.38378	12.5439	32.7696	0.789212	2.70903	1.4576	1.13447	0	0.859242	0.991191	1.06018	0	0	0.449432	0	0	0	0	10.0154	1.24563	0.351884	1.57918	74.3397				10	WT	2.26756	6.83849	17.3646	0.346167	0.673882	0.272141	0.182622	0.16778	0.421746	0.327813	0.171981	0	0	0.147225	0	0	0	0	1.68872
	14	30	9.0742	35.211	66.7928	1.16196	2.22474	1.24346	1.87225	0.844096	1.90305	3.51491	0.984422	0.755908	0	1.08578	0	0	0	0	13.3193	1.47314	0.456399	1.48189	143.399				14	30	5.08865	23.9871	47.2653	0.764074	1.16653	0	0.512967	0	1.15253	1.83103	0	0	0	0.577012	0	0	0	0	4.53164
	14	31	13.9062	47.1821	103.578	1.01365	3.32594	1.69069	2.52714	1.05846	2.75258	4.22012	2.00102	1.78977	0	1.62073	0	0	0	0	21.049	0.954087	0	2.33229	211.002				14	31	8.21738	31.471	67.4227	0	1.73666	0	0	0	1.91018	2.17994	0.829643	0	0	0.841029	0	0	0	0	7.81388
	14	53	9.04478	22.3841	51.3757	1.09076	2.1613	1.62514	1.44306	0.667665	1.69464	2.40769	1.07607	0.730768	0	0	0	0	0	0	13.757	1.2145	0	1.63565	112.309				14	53	4.41893	14.7896	32.1167	0.55427	0.930398	0.422897	0.24466	0	0.871686	1.01316	0.284411	0	0	0	0	0	0	0	3.22773
	14	EV	11.9661	48.3992	86.36	1.30693	2.55706	1.29145	2.47466	1.65656	2.43981	4.50523	1.29307	0	0	1.42052	0	0	0	0	17.357	1.32692	0	1.77732	186.132				14	EV	6.93566	30.1772	56.0792	0.78303	1.32448	0	0.677878	0	1.30429	2.19461	0	0	0	0.709173	0	0	0	0	5.94151
	14	WT	8.99349	20.2628	47.9711	0.760088	2.40277	1.27578	1.14627	0.394091	1.46146	1.34986	1.81386	0.824914	0	0.580265	0	0	0	0	10.7062	1.14717	0.390608	1.71693	103.198				14	WT	2.47136	7.13512	16.3313	0.316124	0.641591	0.376363	0.152544	0.629609	0.944569	0.457398	0.250559	0	0	0	0	0	0	0	1.97572
	17	30	10.9003	50.8534	94.9984	1.3783	2.50257	1.50619	2.09847	1.10349	2.82148	4.99651	1.31435	1.15887	0	1.41042	0	0	0	0	16.302	1.71289	0.659354	1.76792	197.485				17	30	4.13389	12.0365	26.8973	0.331391	0.885597	0.590002	0.339907	0.308459	1.18655	0.702917	0.522696	0.59566	0	0.286174	0	0	0.178659	0	3.33668
	17	31	14.4686	56.4986	110.599	0.85207	2.84168	1.34249	2.3223	1.18774	3.12348	4.36683	2.14943	2.05956	0	1.5279	0	0	0	0	19.3681	1.2652	0	2.09236	226.065				17	31	2.38389	7.81622	17.7922	0.457639	0.701481	0.593983	0.245595	0.210279	0.938848	0.582977	0.264252	0	0	0.216551	0	0	0	0	2.70034
	17	53	10.1996	28.6413	62.2206	1.0512	2.00482	1.45328	1.42254	0.746819	2.16839	2.8745	1.2375	0.966104	0	0	0	0	0	0	14.0037	1.18346	0	1.67997	131.854				17	53	5.94051	19.2066	43.2666	0.655306	1.12413	0.530169	0.365323	0	1.81674	1.35349	0.474089	0	0	0	0	0	0	0	4.42604
	17	EV	13.2489	55.8529	104.641	0	2.69012	2.25198	2.50318	0	2.87038	5.0871	1.52474	0	0	1.6351	0	0	0	0	19.4044	0.964665	0	1.95486	214.629				17	EV	8.36729	37.9854	70.3958	0.856532	1.43857	0.662357	0.82906	0	1.70916	2.7982	0.53666	0	0	0.853239	0	0	0	0	7.10654
	17	WT	9.92668	24.2501	55.9138	0.731819	2.20825	1.14735	1.23136	0	1.98842	1.63923	2.18514	1.18816	0	0.74633	0	0	0	0	12.2126	0.943773	0	1.90845	118.221				17	WT	4.3595	14.4031	32.6668	0.366373	0.907041	0.367998	0.227481	0	0.899341	0.668914	0.533998	0.460602	0	0.301854	0	0	0	0	2.92792
																												TAGs
Independent study 3	Total lipids
including line 53 (ScDGA1)																													Day	Sample name	14:0	16:0	16:1	16:2(6,9Z)	16:2(9,12Z)	16:3	16:4	18:0	18:1(11Z)	18:2(6,9Z)	18:2(9,12Z)	18:3(6,9,12Z)	18:4	20:4	20:5	sum
	Day	Sample name	14:0	16:0	16:1	16:2(6,9Z)	16:3	18:0	18:1(11Z)	18:2(9,12Z)	18:3(6,9,12Z)	20:4	20:5	total
Int std for Total lipids: PC-Di 17:0 100µg																													0	30	0.928738	6.27571	9.0658	0.134126	0.23291	0.202647	0.0827007	0.274522	0.619405	0.0643496	0.158331	0.231939	0.066518	0.172876	1.30712	19.8177
	0	30	3.29838	8.19203	17.6648	0	1.17757	0	1.3521	0.749568	0.615606	0.716902	5.79043	39.5574															0	31	3.42402	9.91309	24.4775	0.271337	0.404298	0.300859	0	0.297033	1.77824	0	0.607058	0.78677	0	0.586178	3.04555	45.8919
	0	31	6.9429	15.1034	32.504	0.494397	1.14927	0.673708	0.588902	1.42507	1.13112	1.37358	7.42204	68.8084															0	53	0.933925	3.60624	10.8975	0.322344	0.215939	0.278439	0.116482	0.161775	0.528491	0.11008	0.135192	0.171534	0.0987149	0.0879666	1.20569	18.8703
	0	53	1.98232	8.32227	19.1449	0	0	0	0	0	0	0	6.37757	35.8271															0	WT	3.73644	13.9249	32.0637	0	0.707272	0.601804	0.393163	0.285716	2.99633	0	0.460971	1.40988	0.423114	0.735938	6.50872	64.2479
	0	WT	6.97619	16.528	37.6585	0.341462	1.28759	0.715967	0.381609	0.876108	1.9105	1.39322	10.5418	78.6109															0	EV	1.58401	7.04299	13.4424	0.337259	0.592611	0.226571	0.338452	0.414559	0.342095	0.295283	0.107899	0	0.184791	0	1.67965	26.5886
	0	EV	4.40141	11.1332	20.506	0.616821	1.02313	1.76412	0	0	0	0	6.78395	46.2286															3	30	0.792021	3.87913	8.14475	0.206987	0.408432	0.179607	0.248055	0.502633	0.34905	0.303919	0.108531	0.107725	0	0	1.5221	16.7529
	3	30	3.40771	8.29456	16.7405	0	1.17887	2.11737	0.636913	0	0	0	8.45763	40.8336															3	31	0.937286	4.06141	8.23178	0.146981	0.318979	0	0.144863	0.241231	0.393274	0.301653	0.131775	0.170906	0.126908	0	1.51994	16.727
	3	31	3.90728	8.53902	15.8319	0.377642	1.12433	1.2822	0.471149	0.506382	0	0	6.64342	38.6833															3	53	1.35365	6.61429	12.7348	0.336736	0.546289	0.243609	0.285415	0.253188	0.359997	0.463009	0.0992278	0	0.258421	0	1.59877	25.1474
	3	53	3.5112	11.2529	20.1718	0.589492	0.886969	1.66141	0.447578	0	0	0	7.18042	45.7017															3	WT	1.04548	5.02363	10.0335	0.163668	0.415528	0.169082	0.170033	0.278186	0.555858	0.343671	0	0.231423	0.204977	0.117851	1.9428	20.6957
	3	WT	3.33884	9.01019	16.8731	0	0.731475	1.51838	0.535397	0	0	0	7.91565	39.923															3	EV	1.23116	5.90649	10.5554	0.249882	0.492606	0.160821	0.231593	0.224027	0.296454	0.255489	0	0	0.179382	0	1.39832	21.1816
	3	EV	4.1623	10.4704	18.5592	0.57355	1.04471	2.17204	0.437589	0	0	0	6.91139	44.3312															7	30	1.23385	5.14747	14.4611	0.366766	0.687084	0.487463	0.465422	0.280246	0.531373	0.429732	0.21533	0.177454	0.153098	0	2.87134	27.5077
	7	30	5.00938	11.1203	24.8104	0.695235	2.17242	1.60479	0.993046	1.00761	0	0	10.0681	57.4814															7	31	1.89105	6.42808	18.0484	0.293263	0.699482	0.417182	0.429132	0.333484	0.676859	0.518715	0.386053	0.362549	0.229473	0.172816	3.60188	34.4885
	7	31	5.32088	11.5897	24.0614	0.44133	1.43083	1.05534	0.4455	0.990853	0.50823	0	7.28633	53.1304															7	53	2.161	9.73669	21.1077	0.428096	0.776067	0.346491	0.567402	0.40335	0.603076	0	0	0	0.453613	0	3.20249	39.786
	7	53	5.52006	16.0223	28.9696	0.649509	1.20401	1.73714	0.505684	0.770249	0	0	8.18562	63.5641															7	WT	2.04194	9.39966	21.5698	0.374423	0.816546	0	0.618416	0.457546	0.672697	0	0	0	0	0	4.09409	40.0451
	7	WT	4.98949	15.6094	31.9734	0	1.33104	2.05612	1.13315	1.04313	0	0	13.4431	71.5788															7	EV	2.098	7.41365	16.3247	0.422401	0.778738	0.488334	0.644875	0.373888	0.567	0.426926	0.197566	0	0.270836	0	2.99978	33.0067
	7	EV	5.50757	13.4289	29.1704	0.976651	2.50235	2.44798	1.00095	1.00508	0	0	14.333	70.3728															10	30	5.86693	19.2683	47.1053	0.934808	2.03831	1.39111	1.1976	0.408993	1.43714	0	0.706966	0.607732	0.463613	0	7.92533	89.3521
	10	30	11.8834	27.9858	61.9779	1.39316	4.08678	3.05112	2.20134	2.31813	1.39571	0.949995	21.7511	138.994															10	31	2.76627	8.74681	22.2995	0.329865	0.876242	0.522644	0.51057	0.451321	0.694574	0.617401	0.484422	0.434759	0.270763	0.220292	4.10886	43.3343
	10	31	6.53245	13.6914	30.3496	0.528918	1.63602	1.30999	0.902153	1.23456	0.715183	0.502715	9.72911	67.1321															10	53	3.37458	14.2715	30.8234	0.520491	1.07245	0.474333	0.736751	0.470721	0.817255	0	0	0	0.56396	0	4.62918	57.7546
	10	53	6.72738	20.143	38.6231	0.69817	1.18481	1.84569	1.25945	0.957083	0	0	9.88267	81.3214															10	WT	3.38396	14.6042	34.6683	0.515069	1.32126	0.573731	0.971303	0.432359	0.906438	0	0.390196	0	0.511297	0	6.71787	64.996
	10	WT	0	0	0	0	0	0	0	0	0	0	0	0															10	EV	3.39393	12.4778	26.5313	0.53605	1.16647	0.72494	0.855906	0.3663	0.859076	0	0.411464	0	0.399154	0	4.61267	52.335
	10	EV	7.22883	18.7212	32.8859	0.721881	1.7314	1.7792	1.18324	1.2086	0	0	8.50975	73.97															14	30	4.06867	13.6679	28.6212	0.390409	0.974371	0.662078	0.614693	0.284096	1.0724	0	0.53711	0.561107	0.30389	0	4.35725	56.1152
	14	30	6.81266	18.836	39.5162	0	1.66541	1.41597	1.91721	1.59712	1.21271	0	12.9765	85.9498															14	31	2.90634	9.048	20.4493	0.255141	0.711352	0.392779	0.426633	0.236016	0.617626	0	0.492394	0.45387	0.239923	0	3.45841	39.6877
	14	31	5.74976	13.4961	29.9134	0.437551	1.27232	1.02893	1.03844	1.37869	0.899449	0.666836	9.82546	65.7069															14	53	4.47211	17.458	36.832	0.459711	1.0363	0.375276	0.722021	0.322254	1.06332	0	0.650957	0.307686	0.589399	0	4.8016	69.0907
	14	53	6.54124	28.6308	43.785	0.592829	0.760817	0.648769	1.65065	1.10005	0.581089	0	11.3968	95.688															14	WT	1.23105	4.50277	10.1885	0.225737	0.484185	0.295474	0.294382	0.178919	0.497596	0	0.153961	0.149143	0.161442	0	1.95747	20.3206
	14	WT	6.47588	25.4805	51.0328	0	0	1.77018	1.9477	0	0	0	13.9236	100.631															14	EV	4.14898	19.1114	38.8673	0.383311	1.15402	0.435281	0.813899	0.338841	1.11499	0	0.539035	0.496639	0.562834	0	5.69911	73.6655
	14	EV	7.59118	21.9646	43.165	0.686638	1.41251	0.458332	1.96653	1.45408	0.694922	0	12.2466	91.6404															17	30	4.90012	16.9635	33.3947	0.467476	1.1795	0.627012	0.822602	0.562121	1.28167	0	0.579323	0.387437	0.513382	0	5.002	66.6809
	17	30	6.72199	19.5314	39.2136	0	1.14168	1.08413	2.18842	1.32988	1.19805	0.750782	9.97363	83.1336															17	31	4.61249	15.2047	32.8734	0.355883	0.914027	0.617987	0.591961	0.279271	1.51048	0	0.639439	0.756248	0.355287	0	4.60097	63.3122
	17	31	7.18236	17.6205	38.5862	0.492223	1.42167	0.376711	1.52525	1.64639	1.18487	0.89112	10.9458	81.8732															17	53	4.06803	12.7683	27.3084	0.284044	0.797844	0.429548	0.476703	0.230477	0.9153	0	0.69089	0.674242	0.310787	0	4.14797	53.1026
	17	53	6.99046	25.2496	50.6931	0.548221	0.598703	0.498611	2.01381	1.10826	0.681777	0	10.5894	98.972															17	WT	5.05761	19.3261	43.7099	0.45856	1.06845	0.409713	0.788258	0.301971	1.40113	0	0.53422	0.432618	0.658934	0	5.39315	79.5406
	17	WT	5.1431	10.3276	23.1962	0	2.57511	0	1.43465	0	0	0	12.3969	55.0736															17	EV	1.52844	5.44475	11.5326	0.251846	0.537052	0.424856	0.379728	0.183209	0.721381	0	0.249536	0.16464	0.171914	0	2.27692	23.8668
	17	EV	8.77035	28.5783	53.2847	0.650226	1.19879	0.491731	2.61092	1.62213	0.89402	0	12.0717	110.173
[truncated: 4 more columns]

## Sheet: ScDGA1+AtOLEO3 NR promoter
	line		construct
Labelling of lines	14	Pt4D1O3.14	fcpA::ScDGA1+fcpA::ScDGA1+NR::AtOLEO3
	40	Pt4D1O3.40	fcpA::ScDGA1+fcpA::ScDGA1+NR::AtOLEO3
	35	Pt4D1O3.35	NR::ScDGA1+AtOLEO3
	WT	wild type
	EV	empty vector
SUMMARY FROM GROWTH PROFILES	Cell concentration (Cell no/ml)
												Chlorophyll a (mg/l)
avg from two independent studies	Days	14	40	35	wt	ev								Days	14	40	35	wt	ev
	0	10000000	10000000	10000000	10000000	10000000
	4	13500000	25500000	22875000	27500000	14000000								4	12.0096	16.609	18.9526	15.1172	8.95338
	7	32000000	34500000	42250000	47500000	31750000								7	19.204	24.8252	30.516	35.4673	16.2207
	11	73250000	77250000	92250000	86750000	90000000								11	25.0131	32.9476	36.792	37.6683	26.62
	14	91750000	107000000	84750000	74500000	101000000								14	27.1506	34.0846	35.3095	36.595	33.842
SUMMARY FROM GC DATA													TAGs µg/mg (dry weight)
avg from two independent studies	Total lipids µg/mg (dry weight)
	Days	14	40	35	wt	ev							Days	14	40	35	wt	ev
	0	28.8731	30.6564	29.1542	41.7499	35.878							0	8.22427	9.7652	12.4635	15.1028	12.2399
	4	38.6955	42.7986	51.8398	49.1497	65.1893							4	11.9305	12.9798	15.6015	10.9549	35.7585
	7	37.3696	37.7592	38.9668	11.4133	43.0169							7	18.1511	20.8653	20.9939	24.1322	21.5157
	11	57.6587	70.4004	79.983	89.4693	67.874							11	36.4805	41.1435	54.2034	61.7208	31.745
	14	45.3856	62.4047	61.5072	6.09159	49.7074							14	38.3953	52.649	64.793	30.7633	34.2818
	17	69.2952	92.2635	94.5213	93.992	73.9577							17	49.0204	69.061	80.7834	71.2679	54.1342
	21	71.7946	85.7543	94.6416	67.4731	74.0344							21	62.2741	62.755	80.0224	66.1639	75.2167
												TAG productivities		2.5738	3.48799	4.01882	3.30383	2.9989
	Total lipids
GC DATA																					TAG
Independent study 1	Day	sample	14:0	16:0	16:1	16:2 (6,9Z)	16:2 (9,12Z)	16:3	16:4	18:0	18:1 (11Z)	18:2 (9,12Z)	18:3 (6,9,12Z)	18:4	20:4	20:5	total				Day	sample name	14:0	16:0	16:1	16:2 (6,9Z)	16:2 (9,12Z)	16:3	16:4	18:0	18:1 (11Z)	18:2 (9,12Z)	18:3 (6,9,12Z)	18:4	20:4	20:5	sum
Int std for Total lipids: TAG-tri 15:0 50µg	3	14	3.92341	7.62226	17.2316	0.846252	0.658826	1.42875	3.39836	0	0.476333	0	0	0	0	10.1897	45.7754				3	14	0.788566	3.13482	6.68299	0.272265	0.506936	0.226909	0.442755	0.213814	0.189133	0	0.0512399	0	0	1.20018	13.7096
	3	40	4.23234	8.09968	19.8978	0.859794	0.856884	1.76683	3.39707	0.386278	0.466669	0.48943	0	0	0	12.8139	53.2667				3	40	0.934716	3.32667	8.59053	0.327822	0.615579	0.311704	0.458927	0.351762	0.199881	0.0383593	0.0446572	0.0812671	0	1.6746	16.9565
	3	35	5.99728	11.297	23.8824	0.886614	0.692096	2.66614	3.88122	0.240337	1.00144	0.846498	0	0.272108	0	17.0261	68.6892				3	35	1.058	4.1883	8.10122	0.236713	0.503315	0.255253	0.34564	0.436405	0.353969	0.091375	0.0821802	0.106749	0	1.73538	17.4945
	3	wt	6.02688	11.8441	23.8332	0.605679	0.759789	2.17924	3.19431	0.42847	0.92254	0.73751	0.44464	0.686396	0	16.5523	68.215				3	wt	1.57911	5.65657	10.4719	0.211318	0.603515	0.327737	0.291241	0.613528	0.469712	0.137862	0.200403	0.189994	0.0880882	2.42308	23.264
Int std for TAGs: TAG-tri 15:0 50µg	3	ev	5.7727	17.8816	34.1265	0.318146	0.377772	0.61496	1.62739	0.345124	1.35781	0	0	0.496442	0	14.0416	76.96				3	ev	2.05039	14.1204	23.8098	0	0	0	0	1.39084	1.77252	0	0	0	0	5.04666	48.1906
	7	14	5.69629	11.1129	26.917	1.07694	0.922144	2.77351	2.91313	0.485553	0.905731	0.905748	0.20843	0	0	13.3687	67.2862				7	14	1.49323	5.44926	13.097	0.445802	0.742414	0.530579	0.620141	0.334835	0.354108	0.121309	0.0941526	0.0954616	0	1.94014	25.3184
	7	40	5.67449	10.8335	28.8249	0.934368	0.955087	2.80782	2.28651	0.435598	0.997606	1.15779	0.659302	0	0.527295	13.0109	69.1051				7	40	1.48917	5.72726	16.156	0.46598	0.823947	0.637305	0.599472	0.49627	0.444051	0.196784	0.178833	0.120473	0.0919751	2.50695	29.9345
	7	35	6.82683	11.5459	27.5027	0.719948	0.585018	2.84089	1.91877	0.173382	1.87173	1.26596	0.929755	0.241905	0.631932	14.6042	71.6589				7	35	1.9155	6.44051	15.4008	0.326864	0.748436	0.517111	0.436798	0.396866	0.891611	0.2581	0.266718	0.179409	0.0620707	2.76598	30.6068
	7	wt	6.71769	13.3794	29.1592	0.272178	0.881514	2.45019	1.61174	0.214483	1.5873	1.23909	1.03058	0.386279	0.253468	14.2898	73.4729				7	wt	1.86419	7.75345	16.6397	0.252756	0.691137	0.424718	0.283234	0.28995	0.808765	0.233227	0.283578	0.252122	0	2.56902	32.3458
	7	ev	5.63392	17.4864	31.6144	0.775948	0.377185	1.76762	2.91436	0.371937	0.869507	0.382492	0.310486	0.590371	0	12.1816	75.2762				7	ev	1.64135	7.30674	14.3359	0.331249	0.635033	0.372136	0.485879	0.315882	0.569514	0	0	0.245981	0	2.34029	28.5799
	10	14	5.77465	11.9973	29.4685	0	0	1.57947	0.992555	0	0	0	0	0	0	10.9258	60.7383				10	14	2.51454	10.5729	21.8877	0.443801	0.943007	0.558206	0.653674	0.329659	0.508728	0.094703	0.103275	0.304587	0	2.89404	41.8088
	10	40	7.00512	14.1371	38.1766	0.89549	0.768418	2.68809	1.73784	0	1.68004	1.39626	1.09125	0	0.933347	12.7181	83.2276				10	40	2.76428	9.18234	27.2737	0.602494	1.17163	0.882808	0.660881	0.276022	0.925067	0.40163	0.446729	0.188794	0.274792	3.93536	48.9865
	10	35	9.12974	20.0041	41.9515	0.622034	0	2.35795	1.4801	0.243568	3.47245	1.4802	1.49616	0	1.05511	13.9389	97.2318				10	35	4.71772	15.3374	33.3335	0.458195	1.24349	0.854333	0.588706	0.376962	2.46312	0.589691	0.79004	0.355677	0.388718	5.32775	66.8253
	10	wt	9.12317	23.9421	46.4384	0.225808	0.661556	2.20833	1.30372	0.265681	2.91268	1.52353	1.97568	0.90497	0.862551	14.8141	107.162				10	wt	4.81079	18.5602	37.7404	0.375097	1.42787	0.808523	0.518639	0.393223	2.29721	0.607291	1.08597	0.642165	0.143595	5.94128	75.3523
	10	ev	6.02543	17.7736	34.9922	0	0	2.45075	2.17452	0	1.24339	0	0	0	0	12.4919	77.1517				10	ev	1.94951	8.40034	17.7047	0.39902	0.72947	0.504835	0.476229	0.259009	0.738862	0.205801	0.186829	0.253128	0	2.86402	34.6717
	14	14	7.17504	16.9215	41.6127	0	0	2.51605	0.593282	0	1.18218	0.608929	0.70403	0	0.655282	12.2771	84.246				14	14	3.78919	12.6649	31.7814	0.573817	1.16825	0.872879	0.576011	0.347859	1.32235	0.42318	0.665695	0	0.452006	4.67894	59.3165
	14	40	9.39523	22.1224	56.8475	0.854023	0.658535	2.31476	1.48122	0.57919	3.54097	1.50962	1.78918	0	1.70175	13.9734	116.768				14	40	5.45752	17.695	47.8644	0.681786	1.44354	1.05083	0.742614	0	2.54889	0.711064	1.10682	0	0.75807	6.65122	86.7118
	14	35	12.6459	37.0549	45.2566	0.438888	0	1.60429	1.02765	0.687794	4.69944	1.22188	1.74938	0	1.19116	11.1451	118.723				14	35	7.94418	25.28	55.1699	0.511516	1.4293	0.963478	0.674977	0.51551	5.15792	0.848355	1.59193	0.562429	0.811621	8.25201	109.713
	14	wt	10.8821	33.0307	61.5043	0.214505	0.269767	2.36398	0.62675	0.30122	4.15285	0.672467	2.91947	0.435612	0.701662	16.2199	134.295				14	wt	7.762	25.1533	59.6035	0.473804	1.76415	1.05709	0.674196	0.464696	3.95899	0.931302	2.38336	0.95314	0.763194	10.1426	116.085
	14	ev	6.71511	19.3945	39.8503	0.719031	0.480259	2.01909	1.27739	0.576485	1.7342	1.07204	0.978974	0.463139	0	10.454	85.7346				14	ev	2.83798	11.5851	27.2303	0.496258	0.978235	0.873892	0.492537	0	1.57391	0	0	0	0	4.8958	50.9641
	21	14	7.10802	17.9905	40.5332	0.568572	0	1.65583	0.897714	0.474164	2.68775	0.850449	1.20048	0	1.29668	8.49137	83.7547				21	14	4.22483	14.3258	36.0635	0.491575	0.948337	0.813	0.248195	0	2.07471	0.455079	0.913791	0	0.720261	5.29668	66.5758
	21	40	8.60902	21.1126	53.6061	0.644077	0	1.72431	1.11024	0.247399	4.20455	1.13359	1.67264	0	1.68038	10.9915	106.736				21	40	5.35615	17.5261	47.8043	0.5733	1.09912	0.868529	0.628262	0.170165	3.298	0.654095	1.28153	0.19199	0.975471	6.89358	87.3206
	21	35	10.2812	29.9577	50.415	0.188886	0	1.38671	0.960839	0.569503	5.67819	0.906311	1.54358	0	1.0995	8.89519	111.883				21	35	7.10999	24.5862	52.3887	0.441895	1.12121	0.818492	0.606051	0.4888	5.61183	0.702042	1.60107	0.268133	0.912149	8.21319	104.87
	21	wt	9.16479	25.3652	46.9295	0.207132	0.269964	1.68926	0.99339	0.500937	3.70966	1.07867	2.36858	0.327964	1.51489	12.5362	106.656				21	wt	5.71016	20.8516	43.7845	0.355152	1.20237	0.891746	0.543797	0.405547	3.44991	0.692637	2.06075	0.646119	0.931979	9.57263	91.0989
	21	ev	6.54525	19.8491	39.5185	0.527764	0	1.41749	0.810611	0.295442	2.24205	0.84835	0.94667	0	0.288028	7.3063	80.5956				21	ev	4.15044	16.5644	39.4374	0.512469	1.10674	0.870769	0.488116	0.363877	2.96508	0.552025	0.792592	0.476666	0	6.93616	75.2167
	Total lipids
Independent study 2			14:0	16:0	16:1	16:2 (6,9Z)	16:2 (9,12Z)	16:3	18:0	18:1 (11Z)	18:2 (9,12Z)	18:3 (6,9,12Z)	20:4	20:5	sum						Day	Sample name	14:0	16:0	16:1	16:2 (6,9Z)	16:2 (9,12Z)	16:3	18:0	18:1 (11Z)	18:2 (9,12Z)	18:3 (6,9,12Z)	18:4	20:5	total
Int std for Total lipids: PC-Di 17:0 100µg
	0	14	2.67928	4.86016	12.0956	0.250517	0	0.497191	0.218422	0.663237	0	0	0	7.60876	28.8731						0	14	0.408064	1.93384	4.36152	0.165012	0.261498	0.0811203	0.183952	0.132336	0.0210942	0	0	0.675825	8.22427
	0	40	2.97445	4.66253	13.3308	0.249579	0	0.669199	0.344922	0.375298	0	0	0	8.0496	30.6564						0	40	0.453682	2.02351	5.19583	0.170019	0.260851	0.118706	0.218278	0.274247	0.0712974	0.0240265	0	0.954746	9.7652
Int std for TAGs: TAG-tri 15:0 50µg	0	35	2.30997	5.90929	12.8784	0	0	0.309133	0.294729	0.247286	0	0	0	7.20538	29.1542						0	35	0.554696	3.06209	6.57862	0.150083	0.405937	0.0771401	0.168151	0.195688	0.0625222	0	0.0810126	1.12752	12.4635
	0	wt	4.39158	7.62933	14.863	0.223213	0.185501	1.24655	1.13825	1.21639	0.354559	0	0	10.5015	41.7499						0	wt	0.965049	4.02649	6.657	0.11263	0.194449	0.0659202	0.302943	0.687897	0.219	0.108289	0.169788	1.59335	15.1028
	0	ev	3.0537	6.87581	14.6611	0	0	0.993728	0.776535	0.987906	0	0	0	8.52925	35.878						0	ev	0.468069	3.47379	5.92402	0.152651	0.29886	0.093673	0.330521	0.207979	0.089506	0	0.102102	1.09873	12.2399
	3	14	3.02674	5.83972	13.2356	0.321127	0.245881	0.34427	0.73242	0.717581	0	0	0	7.15217	31.6155						3	14	0.750037	2.5728	5.79346	0	0.416508	0	0	0	0	0	0	0.618633	10.1514
	3	40	3.07268	5.48788	12.5346	0.523055	0	0.947882	0.968856	0.921818	0	0	0	7.87369	32.3305						3	40	0.634517	2.83225	5.20324	0	0	0	0	0	0	0	0	0.333127	9.00313
	3	35	3.03591	7.44206	14.2648	0.267912	0	0.342555	0.769413	0.242298	0	0	0	8.62532	34.9903						3	35	0.773583	3.91808	7.14677	0	0.497389	0	0.12933	0	0	0	0	1.24333	13.7085
	3	wt	4.90217	8.92624	16.7049	0.299865	0.26698	1.73155	1.82562	1.2907	0	0	0	13.2016	49.1497						3	wt	0.975458	3.17657	5.25898	0	0.142569	0	0.113053	0.354824	0	0	0	0.933437	10.9549
	3	ev	4.42086	11.3345	22.3982	0.716437	0.609695	1.13001	0.636518	0.539763	0.179215	0	0	11.4534	53.4186						3	ev	1.52409	6.90699	12.7245	0.17585	0.379337	0	0	0	0	0	0	1.61562	23.3264
	7	14	0.584547	1.475	3.30168	0.105059	0	0.116356	0.246065	0.191491	0	0	0	1.43273	7.45293						7	14	0.915315	0.915315	0.915315	0.915315	0.915315	0.915315	0.915315	0.915315	0.915315	0.915315	0.915315	0.915315	10.9838
	7	40	0.473588	1.27502	2.87729	0	0	0	0.249637	0.192882	0	0	0	1.34489	6.41331						7	40	0.983	0.983	0.983	0.983	0.983	0.983	0.983	0.983	0.983	0.983	0.983	0.983	11.796
	7	35	0.488607	1.4695	2.7947	0	0	0	0.134128	0.0828749	0	0	0	1.30487	6.27468						7	35	0.948413	0.948413	0.948413	0.948413	0.948413	0.948413	0.948413	0.948413	0.948413	0.948413	0.948413	0.948413	11.381
	7	wt	1.04035	2.62698	4.53515	0.0792609	0	0.224098	0.077786	0.479955	0.120492	0	0	2.22922	11.4133						7	wt	2.01101	2.01101	2.01101	2.01101	2.01101	2.01101	2.01101	2.01101	2.01101	2.01101	2.01101	2.01101	24.1322
	7	ev	0.810456	2.27637	4.57521	0.126315	0.102879	0.219628	0.347885	0.120757	0	0	0	2.17806	10.7576						7	ev	1.20429	1.20429	1.20429	1.20429	1.20429	1.20429	1.20429	1.20429	1.20429	1.20429	1.20429	1.20429	14.4514
	10	14	4.41471	10.4145	24.1448	0.927064	0.729243	1.17171	1.97786	0.818015	0	0	0	9.98118	54.579						10	14	1.82828	7.31834	16.2388	0.535084	0.759631	0.352831	0.926916	0.505174	0	0	0	2.68728	31.1523
	10	40	4.23027	10.937	26.015	0.408557	0.362849	1.28456	1.98693	0.954428	0	0	0	11.3937	57.5732						10	40	1.91782	6.90041	18.3974	0.463714	0.7484	0.382726	0.336472	0.589298	0.183611	0	0	3.38076	33.3006
	10	35	4.85675	13.7766	27.0576	0	0	1.06393	1.79589	1.3767	0	0	0	12.8067	62.7341						10	35	2.61255	10.4096	20.8221	0.385246	0.857074	0.148773	0.691092	0.932929	0.139177	0	0.396388	4.1865	41.5814
	10	wt	8.10521	21.5524	36.2876	0.607708	0	1.63434	0.626369	4.47968	1.0581	0.837396	0	14.2805	89.4693						10	wt	4.94903	16.2891	28.5652	0.369608	0.468029	0.359753	0.408097	3.36735	0.552995	0.547616	0.624027	5.22002	61.7208
	10	ev	4.208	11.7732	25.4151	0.453387	0.404231	1.71459	1.65863	1.00283	0.44498	0	0	11.5212	58.5962						10	ev	1.64916	7.49979	15.7258	0	0.620988	0	0	0.740521	0	0	0	2.58208	28.8183
	14	14	0.511428	1.40801	3.27243	0	0	0	0.115566	0	0	0	0	1.21775	6.52519						14	14	1.45618	1.45618	1.45618	1.45618	1.45618	1.45618	1.45618	1.45618	1.45618	1.45618	1.45618	1.45618	17.4741
	14	40	0.566908	1.66511	4.01028	0	0	0.107621	0.12755	0.161236	0	0	0	1.40287	8.04158						14	40	1.54885	1.54885	1.54885	1.54885	1.54885	1.54885	1.54885	1.54885	1.54885	1.54885	1.54885	1.54885	18.5862
	14	35	0.306914	1.03497	1.9852	0	0	0	0.0551372	0.0809801	0	0	0	0.82829	4.29149						14	35	1.65609	1.65609	1.65609	1.65609	1.65609	1.65609	1.65609	1.65609	1.65609	1.65609	1.65609	1.65609	19.8731
	14	wt	0.50327	1.63252	2.68004	0	0	0	0	0.37491	0	0	0	0.900846	6.09159						14	wt	2.56361	2.56361	2.56361	2.56361	2.56361	2.56361	2.56361	2.56361	2.56361	2.56361	2.56361	2.56361	30.7633
	14	ev	0.958812	2.91422	6.32511	0	0	0.336202	0.234414	0.3324	0.225345	0	0	2.35371	13.6802						14	ev	1.46662	1.46662	1.46662	1.46662	1.46662	1.46662	1.46662	1.46662	1.46662	1.46662	1.46662	1.46662	17.5995
	17	14	4.16683	11.2204	26.4105	0.70934	0.267864	0.983504	1.11278	1.17747	0	0	0.290244	8.25097	54.59						17	14	2.37147	8.03644	19.5955	0.459919	0.547568	0.190062	0.449104	0.716385	0	0	0	2.72819	35.0946
	17	40	5.19559	15.4858	35.3976	0.380843	0.278895	1.26921	0.826238	1.98051	0.799507	0.422679	0.422935	10.3152	72.775						17	40	3.19976	11.499	28.4528	0.489411	0.64396	0.525924	0.402021	1.37218	0	0.460914	0	4.05978	51.1057
	17	35	5.78328	18.0741	34.542	0.246781	0	0.4316	0.264579	2.60049	0.361913	0.345726	0.270194	10.8192	73.7398						17	35	3.75065	14.1383	27.5955	0.157863	0.670094	0.386016	0.426645	1.93367	0	0.502469	0	4.71415	54.2754
	17	wt	8.07809	23.7466	39.6344	0.531311	0	1.22889	0.682626	5.49077	0.829297	0.969702	0.297505	12.5028	93.992						17	wt	4.89688	16.472	28.0798	0.317643	0.333165	0.339981	0.113433	3.7449	0.409404	0.58808	0.501518	4.70459	60.5014
	17	ev	4.88551	14.9735	30.9352	0.267391	0	1.14765	0.812688	1.94034	0.490475	0.367012	0	8.93065	64.7503						17	ev	2.77128	11.2367	24.3715	0.18095	0.704413	0.412007	0.16318	1.49901	0.206836	0.216473	0	3.41569	45.1781
	21	14	4.62711	12.1556	28.338	0.754492	0.284981	1.0055	0.521029	1.69375	0.32885	0.337259	0.771078	9.01684	59.8345						21	14	2.5404	8.28103	21.2518	0.486429	0.285936	0.237633	0.284124	1.01594	0	0.202613	0	3.60347	38.1893
	21	40	4.91229	13.7943	32.1313	0	0	1.07062	1.00125	2.25347	0	0	0.896885	8.71224	64.7723						21	40	2.91713	10.1205	25.8001	0.446417	0.505084	0.511527	0.504877	1.54682	0	0.482829	0	4.21366	47.049
	21	35	5.8501	18.3381	34.9668	0.530017	0	0.876764	0.501986	3.34621	0.743026	0.878484	0.781016	10.5879	77.4005						21	35	3.91989	14.2435	29.1359	0.373528	0.574336	0.410903	0.415916	2.41414	0.217608	0.611333	0.199162	5.45628	57.9724
	21	wt	7.55252	21.7809	21.9736	0	0	0.513203	0.318162	3.33924	5.14196	0.42576	0	6.42775	67.4731						21	wt	5.35764	17.3843	30.5206	0.368386	0	0.459781	0.33766	4.1389	0.439132	0.654168	0.530513	5.97283	66.1639

## Sheet: TAG molecular species
Labelling of lines	line
	30	Pt4D1O3.1
	31	Pt4D1O3.2
	53	Pt4D1.1
	WT	wild type
	EV	empty vector
Grouped TAG species	PA	#1_30a	#2_30b	avg	#3_31a	#4_31b	avg	#5_53a	#6_53b	avg	#7WTa	#8WTb	avg	#9Eva	#10Evb	avg
	TAG(44:1)	0.050119	0.0685047	0.0593119	0.172241	0.159936	0.166088	0.0515269	0.0630303	0.0572786	0.020758	0.0232927	0.0220254	0.0553274	0.0591667	0.057247
	TAG(46:3)	0.0883036	0.0832087	0.0857561	0.100836	0.0981731	0.0995046	0.0750898	0.0889697	0.0820298	0.0296501	0.0346037	0.0321269	0.0920833	0.0932099	0.0926466
	TAG(46:2)	0.624762	0.802617	0.713689	1.6504	1.53327	1.59184	0.584491	0.768303	0.676397	0.181603	0.215793	0.198698	0.479673	0.512654	0.496163
	TAG(46:1)	0.505357	0.873209	0.689283	1.38127	1.40385	1.39256	0.395509	0.513939	0.454724	0.14898	0.17378	0.16138	0.440774	0.465741	0.453257
	TAG(46:0)	0.0200595	0.0397819	0.0299207	0.0450836	0.0439423	0.044513	0.0137725	0.0146667	0.0142196	0.00699125	0.00739329	0.00719227	0.0170833	0.0176852	0.0173843
	TAG(48:6)	0.178512	0.170187	0.174349	0.207726	0.204647	0.206187	0.115599	0.136394	0.125996	0.0414869	0.0525915	0.0470392	0.170595	0.176944	0.17377
	TAG(48:5)	0.192857	0.20866	0.200759	0.202709	0.198397	0.200553	0.135659	0.165061	0.15036	0.0513994	0.059939	0.0556692	0.187202	0.190216	0.188709
	TAG(48:4)	0.410506	0.395016	0.402761	0.398395	0.366827	0.382611	0.349281	0.445	0.397141	0.129329	0.152104	0.140717	0.340982	0.363549	0.352266
	TAG(48:3)	2.07232	2.63458	2.35345	4.10435	3.87244	3.98839	1.92964	2.48	2.20482	0.491749	0.581951	0.53685	1.22917	1.32654	1.27785
	TAG(48:2)	2.26786	3.81308	3.04047	5.51839	5.48718	5.50279	1.86228	2.42424	2.14326	0.584257	0.697256	0.640756	1.40476	1.53395	1.46936
	TAG(48:1)	0.795833	1.59502	1.19542	1.79264	1.74359	1.76812	0.561976	0.686667	0.624321	0.185714	0.217988	0.201851	0.588393	0.595679	0.592036
	TAG(48:0)	0.0163095	0.0442368	0.0302731	0.0367893	0.0375	0.0371446	0.00808383	0.00960606	0.00884495	0.00533528	0.0064939	0.00591459	0.00880952	0.00925926	0.00903439
	TAG(50:6)	0.100179	0.129688	0.114934	0.254916	0.230128	0.242522	0.0798802	0.107818	0.0938492	0.0315452	0.0359451	0.0337452	0.0944643	0.105093	0.0997784
	TAG(50:5)	0.076756	0.114143	0.0954496	0.336455	0.320513	0.328484	0.0544012	0.0720303	0.0632158	0.0190962	0.0217988	0.0204475	0.0610417	0.0708333	0.0659375
	TAG(50:4)	0.132857	0.196262	0.164559	0.423746	0.394872	0.409309	0.113383	0.150667	0.132025	0.0380466	0.0438415	0.0409441	0.0922024	0.104012	0.0981074
	TAG(50:3)	0.360149	0.561371	0.46076	1.04548	0.947115	0.9963	0.345808	0.455697	0.400753	0.0812536	0.0978354	0.0895445	0.19619	0.20108	0.198635
	TAG(50:2)	0.377173	0.774517	0.575845	1.11605	1.07147	1.09376	0.316647	0.410303	0.363475	0.0887464	0.104146	0.0964463	0.203006	0.212531	0.207768
	TAG(50:1)	0.097619	0.263863	0.180741	0.363211	0.348718	0.355964	0.0583234	0.0750606	0.066692	0.0270845	0.0307927	0.0289386	0.0672917	0.0710802	0.069186
	TAG(52:10)	0.0231845	0.0224611	0.0228228	0.0334448	0.0326923	0.0330686	0.0142216	0.0155455	0.0148835	0.00597668	0.00689024	0.00643346	0.0250595	0.0253086	0.0251841
	TAG(52:9)	0.0324405	0.0275078	0.0299741	0.0361204	0.0362179	0.0361692	0.0202395	0.0262727	0.0232561	0.00868805	0.0113415	0.0100148	0.0303571	0.032716	0.0315366
	TAG(52:8)	0.0714583	0.0630841	0.0672712	0.0867224	0.0793269	0.0830247	0.0506886	0.0651212	0.0579049	0.0226531	0.0276829	0.025168	0.0665774	0.0704012	0.0684893
	TAG(52:7)	0.480357	0.571963	0.52616	0.988294	0.940385	0.964339	0.381138	0.470606	0.425872	0.121283	0.146341	0.133812	0.338988	0.352778	0.345883
	TAG(52:6)	0.405655	0.585047	0.495351	0.885284	0.826603	0.855943	0.265269	0.321515	0.293392	0.0933236	0.109329	0.101326	0.315476	0.323765	0.319621
	TAG(52:5)	0.089881	0.165421	0.127651	0.208027	0.208333	0.20818	0.0468263	0.0558182	0.0513223	0.0195044	0.0239329	0.0217187	0.0683631	0.0712037	0.0697834
	TAG(54:8)	0.0579464	0.0774766	0.0677115	0.156522	0.138782	0.147652	0.0444611	0.0607273	0.0525942	0.0278134	0.0339634	0.0308884	0.0359226	0.04	0.0379613
	TAG(56:11)	0.0854167	0.088162	0.0867893	0.156856	0.142628	0.149742	0.0464072	0.0606061	0.0535066	0.0162099	0.0191463	0.0176781	0.0485119	0.0561728	0.0523424
	TAG(56:10)	0.0467262	0.064486	0.0556061	0.102007	0.0935897	0.0977982	0.0258683	0.0339394	0.0299038	0.0106414	0.0112805	0.0109609	0.0360119	0.037963	0.0369874
	TAG(58:12)	0.0249702	0.0313396	0.0281549	0.0547492	0.0515705	0.0531598	0.0156886	0.0191212	0.0174049	0.0087172	0.01	0.0093586	0.0136607	0.0159877	0.0148242
	TAG(58:11)	0.00729167	0.0133333	0.0103125	0.0163211	0.0191987	0.0177599	0.00497006	0.00545455	0.0052123	0.00134402	0.00314024	0.00224213	0.005	0.00512346	0.00506173
sum of all detected TAG species				12.0855			21.4535			9.08465			2.72989			6.92681
Relative amounts of Peak area	TAG species	30	31	53	wt	ev
	TAG(44:1)	0.490767	0.774179	0.630499	0.806823	0.826456
	TAG(46:3)	0.709576	0.463816	0.902949	1.17686	1.33751
	TAG(46:2)	5.90532	7.41994	7.44549	7.27862	7.16294
	TAG(46:1)	5.70337	6.49106	5.00541	5.9116	6.54352
	TAG(46:0)	0.247575	0.207486	0.156523	0.263464	0.250971
	TAG(48:6)	1.44263	0.961087	1.38691	1.72312	2.50866
	TAG(48:5)	1.66115	0.934829	1.65509	2.03925	2.72433
	TAG(48:4)	3.33258	1.78344	4.37156	5.15466	5.08554
	TAG(48:3)	19.4733	18.5909	24.2697	19.6657	18.448
	TAG(48:2)	25.1579	25.6499	23.5921	23.4719	21.2126
	TAG(48:1)	9.89136	8.24163	6.87226	7.39412	8.54702
	TAG(48:0)	0.250491	0.173141	0.0973614	0.216661	0.130426
	TAG(50:6)	0.951	1.13046	1.03305	1.23614	1.44047
	TAG(50:5)	0.789784	1.53115	0.695852	0.749023	0.951917
	TAG(50:4)	1.36162	1.90789	1.45327	1.49984	1.41634
	TAG(50:3)	3.81249	4.644	4.41131	3.28015	2.86763
	TAG(50:2)	4.76474	5.09831	4.00098	3.53298	2.99948
	TAG(50:1)	1.49551	1.65924	0.734117	1.06007	0.998814
	TAG(52:10)	0.188844	0.154141	0.163831	0.235668	0.363574
	TAG(52:9)	0.248016	0.168594	0.255994	0.366856	0.455283
	TAG(52:8)	0.556626	0.386999	0.637393	0.921942	0.988757
	TAG(52:7)	4.35363	4.49503	4.68782	4.90175	4.99339
	TAG(52:6)	4.09871	3.98977	3.22954	3.71174	4.61426
	TAG(52:5)	1.05623	0.970379	0.564934	0.795588	1.00744
	TAG(54:8)	0.560269	0.688242	0.578934	1.13149	0.548034
	TAG(56:11)	0.718125	0.697986	0.588978	0.647577	0.755649
	TAG(56:10)	0.460104	0.455862	0.329169	0.401516	0.533975
	TAG(58:12)	0.232964	0.247791	0.191586	0.34282	0.214012
	TAG(58:11)	0.0853292	0.0827833	0.0573748	0.0821328	0.0730744
Internal STD	TAG(45:0)_15:0	32850000	30550000	33200000	33550000	33000000

## Sheet: Acyl-CoA pool 
Labelling of lines	line
	31	Pt4D1O3.2
	WT	wild type
	EV	empty vector
Relative amounts of Acyl-CoAs	Acyl-CoAs	31	std	ev	std	wt	std
	12:0-CoA	7.46328	1.45046	1.82365	0.362699	1.75201	0.728571
calculated from one independent study	14:0-CoA	4.68839	0.986676	8.90189	0.102049	6.11869	1.53177
	16:0-CoA	5.00388	0.319335	6.65886	0.390976	10.4967	1.07075
	18:3/16:1/20:5-CoA	67.3543	0.759065	64.7859	0.588031	56.4204	0.6023
	18:1-CoA	3.71055	0.745914	5.02121	0.430668	5.37576	0.61684
	18:2/20:4-CoA	5.35832	0.244808	3.06065	0.266153	4.62123	0.431656
	18:4-CoA	4.34351	0.570544	3.40135	0.286767	3.66509	1.50479
	20:1-CoA	0.155415	0.269186	1.1092	0.111038	1.48228	0.293034
	24:0-CoA	0	0	1.00587	0.0731552	2.05944	0.833651
	26:0-CoA	1.92238	0.201485	4.2314	0.179681	8.00841	1.17779
